# Supplementary material for: Extracting causal relations on HIV drug resistance from literature
Source: BMC Bioinformatics. 2010 Feb 23;11:101. doi: 10.1186/1471-2105-11-101 (PMC2841207; doi:10.1186/1471-2105-11-101)
Supplement: Additional file 3 — 500_PubMed_results. A text file containing the list of 500 sentences taken from abstracts and the extracted relations corresponding to each input sentence. [file 1471-2105-11-101-S3.TXT]

** 500 sample sentences taken from PubMed abstracts, each contains a triple <mutation, relation word, drug>
** For each sentence, the first number is the index number, followed by PubMed id, and the text itself.
** TP(x): number of postive <drug, muatation> pairs in that sentence
** NP(x): number of negative <drug, muatation> pairs in that sentence
** BASE_C(x): number of co-cocurrence relation(s) in that sentence
** For extracted relation(s), the name of drug was replaced with short name
------------------------------------------------------------------------------------------------------------

(0) 17971713: One patient (ATV400) developed phenotypic resistance to ATV associated with an I50L substitution
*** TP(1) NP(0) BASE_C(1)
I50L  resistance to  ATV (T)

(1) 16127058: Substitution of leucine for isoleucine at residue 50 (I50L) of human immunodeficiency virus (HIV) protease is the signature substitution for atazanavir (ATV) resistance
*** TP(1) NP(0) BASE_C(1)
I50L  resistance to  ATV (T)

(2) 16127058: The results show that the induction of ATV resistance and increased susceptibility to other PIs by the I50L substitution is likely determined at the level of protease inhibition
*** TP(1) NP(1) BASE_C(2)
I50L  resistance to  ATV (T)
ATV  increased susceptibility to  I50L (F)

(3) 16035256: ATV genotypic inhibitory quotient (GIQ) was calculated as the ratio between ATV Ctrough and the number of the BL ATV-related protease resistance mutations (among the following: 10I/V/F, 20R/M/I, 24I, 331/F/V, 36I/L/V, 46I/L, 48V, 54V/L, 63P, 71V/T/I, 73C/S/T/A, 82A/F/S/T, 84V, and 90M)
*** TP(14) NP(0) BASE_C(14)
ATV  resistance to  10I/V/F (T)
ATV  resistance to  20R/M/I (T)
ATV  resistance to  24I (T)
ATV  resistance to  36I/L/V (T)
ATV  resistance to  46I/L (T)
ATV  resistance to  48V (T)
ATV  resistance to  54V/L (T)
ATV  resistance to  63P (T)
ATV  resistance to  71V/T/I (T)
ATV  resistance to  73C/S/T/A (T)
ATV  resistance to  82A/F/S/T (T)
ATV  resistance to  84V (T)
ATV  resistance to  90M (T)

(4) 15122516: The I50L substitution, observed in all isolates exhibiting phenotypic resistance to ATV, emerged in a variety of different backgrounds and was most frequently accompanied by A71V, K45R, and/or G73S
*** TP(1) NP(3) BASE_C(4)
I50L  resistance to  ATV (T)

(5) 15122516: Comparison of viruses bearing I50L with those bearing I50V revealed specific resistance to ATV and amprenavir, respectively, with no evidence of cross-resistance
*** TP(2) NP(2) BASE_C(4)
I50L  resistance to  ATV (T)
I50L  resistance to  APV (T)

(6) 9768622: HIV-1 resistance to ATV was detected in 41% of patients and was most commonly associated with RT mutations K103N and Y181C
*** TP(2) NP(0) BASE_C(2)
ATV  associated with  K103N (T)
ATV  associated with  Y181C (T)

(7) 9768622: In contrast, the Y181C mutation was not detected in ATV-resistant isolates obtained from patients enrolled in ACTG 199, a study of ATV given in combination with zidovudine
*** TP(0) NP(2) BASE_C(2)
Y181C  not detected in  resistant to   ATV (TN)

(8) 19496633: The signature resistance mutation for atazanavir has been identified as an isoleucine to leucine substitution at residue 50 (I50L)
*** TP(1) NP(0) BASE_C(1)
I50L  resistance to  ATV (T)

(9) 17668043: Moreover, HIV-1 replication in these mice was genetically stable; treatment of the mice with lamivudine did not result in the M184V substitution in reverse transcriptase, and the multidrug-resistant NY index case HIV-1 retained its drug-resistance substitutions
*** TP(0) NP(1) BASE_C(1)
3TC  not result to  M184V (TN)

(10) 17646201: The prevalence of major darunavir resistance mutations was I50V 2.1%, I54M 1.3%, L76V 2.7% and I84V 14.5%
*** TP(4) NP(0) BASE_C(4)
I50V  resistance to  DRV (T)

(11) 17646201: For minor darunavir resistance mutations, the rates were V11I 3.3%, V32I 3.9%, L33F 11%, I47V 2.1%, I54L 2.3%, G73S 12.8% and L89V 2.4%
*** TP(7) NP(0) BASE_C(7)
V11I  resistance to  DRV (T)

(12) 17576848: The introduction of both 17N and 47A either individually or together into HIV-2(ROD) molecular infectious clones showed that the single V47A substitution in HIV-2 resulted in a substantial reduction in susceptibility to LPV
*** TP(1) NP(1) BASE_C(2)
17N  reduction in susceptibility to  LPV (F)
47A  reduction in susceptibility to  LPV (T)

(13) 17537865: In these two complexes, atazanavir adopts distinct bound conformations in response to the V82F substitution, which may explain why this substitution, at least in isolation, has yet to be selected in vitro or in the clinic
*** TP(1) NP(0) BASE_C(1)
ATV  response to  V82F (T)

(14) 17310826: Comparison of the ability of the PIs indinavir, ritonavir, amprenavir, lopinavir, atazanavir, nelfinavir and saquinavir to inhibit E6-mediated proteasomal degradation of mutant p53 in E6-transfected C33A cells showed that 15 microM lopinavir, 1 mM indinavir or 125 microM ritonavir treatment for 24 h produced a stable increase in the level of nuclear p53 in these cells with minimal cell death
*** TP(0) NP(7) BASE_C(7)
IDV  mediated   C33A (F)
RTV  mediated   C33A (F)
APV  mediated   C33A (F)
LPV  mediated   C33A (F)
ATV  mediated   C33A (F)
NFV  mediated   C33A (F)
SQV  mediated   C33A (F)

(15) 17101675: The mutants with I84C displayed high-level resistance (median, at least 56-fold) to nelfinavir and saquinavir, but the majority remained susceptible to lopinavir
*** TP(2) NP(4) BASE_C(6)
I84C  high level resistance to  NFV (T)
I84C  high level resistance to  SQV (T)
I84C  susceptible to  LPV (F)

(16) 17101675: In contrast, isolates with the I84A mutation exhibited&gt;or=33-fold median increased levels of resistance to nelfinavir, indinavir, amprenavir, ritonavir, lopinavir, saquinavir, and atazanavir
*** TP(7) NP(0) BASE_C(7)
I84A  increased levels of resistance to  NFV (T)
I84A  increased levels of resistance to  IDV (T)
I84A  increased levels of resistance to  APV (T)
I84A  increased levels of resistance to  RTV (T)
I84A  increased levels of resistance to  LPV (T)
I84A  increased levels of resistance to  SQV (T)
I84A  increased levels of resistance to  ATV (T)

(17) 16796535: According to the ANRS September 2005 DRM list and algorithm, no DRM was detected in the reverse transcriptase and only one strain bore three major DRM in the protease M46I, I84V, and L90M leading to resistance to indinavir, saquinavir, nelfinavir, atazanavir/ritonavir, and possibly lopinavir.
*** TP(18) NP(0) BASE_C(18)
M46I  resistance to  IDV (T)
M46I  resistance to  SQV (T)
M46I  resistance to  NFV (T)
M46I  resistance to  ATV (T)
M46I  resistance to  RTV (T)
I84V  resistance to  IDV (T)
I84V  resistance to  SQV (T)
I84V  resistance to  NFV (T)
I84V  resistance to  ATV (T)
I84V  resistance to  RTV (T)
L90M  resistance to  IDV (T)
L90M  resistance to  SQV (T)
L90M  resistance to  NFV (T)
L90M  resistance to  ATV (T)
L90M  resistance to  RTV (T)


(18) 16623640: CRF02_AG and subtype C viruses are sensitive to NRTIs and NNRTIs but some CRF02_AG isolates tend to be resistant to abacavir, potentially related to associated substitutions of RT at positions 123 (D123N) plus 135 (I135V)
*** TP(2) NP(0) BASE_C(2)
D123N  resistant to  ABC (T)

(19) 16127059: The signature resistance substitution for atazanavir is I50L, and it is frequently (53%) accompanied by a compensatory A71V substitution that helps restore viability and increases atazanavir resistance levels
*** TP(2) NP(0) BASE_C(2)
I50L  resistance to  ATV (T)
A71V  increases  resistance to   ATV (T)

(20) 16127059: We measured the binding affinities of wild-type (WT) and I50L/A71V HIV-1 proteases to atazanavir and other currently approved PIs (ritonavir, lopinavir, saquinavir, nelfinavir, indinavir, and amprenavir) by isothermal titration calorimetry
*** TP(0) NP(14) BASE_C(14)
ATV  binding to  I50L (F)
ATV  binding to  A71V (F)

(21) 15259893: HIV variants resistant to saquinavir and ritonavir usually contain L90M and V82A substitutions, respectively
*** TP(4) NP(0) BASE_C(4)
L90M  resistant to  SQV (T)
L90M  resistant to  RTV (T)
V82A  resistant to  SQV (T)
V82A  resistant to  RTV (T)

(22) 15259893: Resistance to nelfinavir is primarily associated with D30N but may alternatively be found with L90M
*** TP(2) NP(0) BASE_C(2)
NFV  associated with  D30N (T)

(23) 15259893: Resistance during exposure to amprenavir can follow development of I50V, which also may confer resistance to lopinavir
*** TP(1) NP(1) BASE_C(2)
I50V  resistance to  LPV (T)

(24) 12654666: Analysis of the genotypic profiles of 943 PI-susceptible and -resistant clinical isolates identified a strong correlation between the presence of amino acid changes at specific residues (10I/V/F, 20R/M/I, 24I, 33I/F/V, 36I/L/V, 46I/L, 48V, 54V/L, 63P, 71V/T/I, 73C/S/T/A, 82A/F/S/T, 84V, and 90M) and decreased susceptibility to atazanavir
*** TP(14) NP(14) BASE_C(28)
10I/V/F  decreased susceptibility to  ATV (T)
20R/M/I  decreased susceptibility to  ATV (T)
24I  decreased susceptibility to  ATV (T)
33I/F/V  decreased susceptibility to  ATV (T)
36I/L/V  decreased susceptibility to  ATV (T)
46I/L  decreased susceptibility to  ATV (T)
48V  decreased susceptibility to  ATV (T)
54V/L  decreased susceptibility to  ATV (T)
63P  decreased susceptibility to  ATV (T)
71V/T/I  decreased susceptibility to  ATV (T)
73C/S/T/A  decreased susceptibility to  ATV (T)
82A/F/S/T  decreased susceptibility to  ATV (T)
84V  decreased susceptibility to  ATV (T)
90M  decreased susceptibility to  ATV (T)

(25) 19176623: Recombinant HIV-1 clones containing NFV resistance-associated mutations, such as D30N and N88S, had increased susceptibilities to APV, suggesting that antiretroviral regimens including both APV and NFV may bring about favorable antiviral efficacy
*** TP(4) NP(4) BASE_C(8)
D30N  increased susceptibilities to  APV (T)
D30N  increased susceptibilities to  NFV (T)
N88S  increased susceptibilities to  APV (T)
N88S  increased susceptibilities to  NFV (T)

(26) 15465415: The first virus, which had K20I, M36I and V82I, showed 2.9-fold decreased susceptibility to APV, while the second virus showed 3.9-fold decreased susceptibility to both NFV and RTV, with amino acid substitutions K20I, M36I, L63P and V82I
*** TP(8) NP(0) BASE_C(8)
K20I  decreased susceptibility to  NFV (T)
K20I  decreased susceptibility to  RTV (T)
M36I  decreased susceptibility to  NFV (T)
M36I  decreased susceptibility to  RTV (T)
V82I  decreased susceptibility to  NFV (T)
V82I  decreased susceptibility to  RTV (T)
L63P  decreased susceptibility to  NFV (T)
L63P  decreased susceptibility to  RTV (T)


(27) 15258963: Several genotypic resistance pathways in protease gene have been described to be associated to unboosted APV failure (I50V, V32I + I47V, I54L/M, or less commonly I84V, which may be accompanied by one ore more accessory mutations such as L10F, L33F, M46I/L)
*** TP(8) NP(0) BASE_C(8)
I50V  associated with  APV (T)
V32I  associated with  APV (T)
I47V  associated with  APV (T)
I54L/M  associated with  APV (T)
I84V  associated with  APV (T)
L10F  associated with  APV (T)
L33F  associated with  APV (T)
M46I/L  associated with  APV (T)

(28) 14616723: Nucleoside analog mutations (NAMs) (M41L, D67N, K70R, L210W, T215Y/F and K219Q/E) are associated with reduced susceptibility to most nucleoside analogs and the nucleotide tenofovir
*** TP(6) NP(0) BASE_C(6)
M41L  reduced susceptibility to  TDF (T)
D67N  reduced susceptibility to  TDF (T)
K70R  reduced susceptibility to  TDF (T)
L210W  reduced susceptibility to  TDF (T)
T215Y/F  reduced susceptibility to  TDF (T)
K219Q/E  reduced susceptibility to  TDF (T)

(29) 12821504: The M184V substitution in human immunodeficiency virus type 1 (HIV-1) reverse transcriptase (RT), encoding high-level resistance to lamivudine (3TC), results in decreased HIV-1 replicative capacity, diminished RT processivity, and increased RT fidelity in biochemical assays
*** TP(1) NP(0) BASE_C(1)
M184V  high level resistance to  3TC (T)

(30) 12821504: We assessed the effect of M184V on the development of resistance to the nonnucleoside RT inhibitors efavirenz (EFV) and nevirapine, and to the protease inhibitor amprenavir (APV) in tissue culture
*** TP(2) NP(0) BASE_C(2)
M184V  resistance to  EFV (T)
M184V  resistance to  NVP (T)

(31) 12821504: Similarly, there was a marked delay in the emergence of mutations associated with APV resistance (I54 M/L/V) in subtype B viruses harboring M184V compared with paired WT viral isolates.
*** TP(1) NP(0) BASE_C(1)
M184V  resistance to  APV (T)

(32) 12543665: Baseline PI resistance mutations (L10F/I/V, K20M/R, E35D, R41K, I54V, L63P, V82A/F/T/S, I84V) identified by univariate analysis and included in a genotypic score and APV C(min) at week 8 were predictive of the virological response at week 12
*** TP(8) NP(0) BASE_C(8)
APV  resistance to  L10F/I/V (T)
APV  resistance to  K20M/R (T)
APV  resistance to  E35D (T)
APV  resistance to  R41K (T)
APV  resistance to  I54V (T)
APV  resistance to  L63P (T)
APV  resistance to  V82A/F/T/S (T)
APV  resistance to  I84V (T)

(33) 12396453: The I84V mutation was the strongest APV resistance marker in PI-experienced subjects in both univariate and multivariate analyses, with an increased relative incidence (RI) of 6.9 with &gt;2.5 FR
*** TP(1) NP(0) BASE_C(1)
I84V  resistance to  APV (T)

(34) 12396453: Mutations L10I (RI, 1.7), M46I (RI, 2.3), and L90M (RI, 1.9, but 65% linked with the I84V) were associated with decreased APV susceptibility in the univariate analysis (p &lt; 0.001)
*** TP(4) NP(0) BASE_C(4)
L10I  decreased  susceptibility to   APV (T)
M46I  decreased  susceptibility to   APV (T)
L90M  decreased  susceptibility to   APV (T)
I84V  decreased  susceptibility to   APV (T)

(35) 12396453: Mutations L10I, G48V, I54T, I54V, and V82A were significantly associated with decreased LPV susceptibility (p &lt; 0.001 for each) and had increased RIs of 2.2, 4.4, 13, 4.6, and 3.2, respectively
*** TP(5) NP(0) BASE_C(5)
L10I  decreased  susceptibility to   LPV (T)
G48V  decreased  susceptibility to   LPV (T)
I54T  decreased  susceptibility to   LPV (T)
I54V  decreased  susceptibility to   LPV (T)
V82A  decreased  susceptibility to   LPV (T)

(36) 11391165: The protease I50V mutation characteristic of APV resistance was not observed, although other key PI mutations were selected in 4 patients failing therapy, 2 of whom had PI resistance at baseline.
*** TP(0) NP(1) BASE_C(1)
I50V  resistance to  APV (F)

(37) 10906218: The protease inhibitor amprenavir (APV) generates a signature set of HIV type 1 (HIV-1) protease mutations associated with in vitro resistance (M46I/L, I47V, and I50V [triple mutant])
*** TP(3) NP(0) BASE_C(3)
APV  resistance to  M46I/L (T)
APV  resistance to  I47V (T)
APV  resistance to  I50V (T)

(38) 10906218: Passage of the triple-mutant APV-resistant HIV-1 strain in MT4 cells, in the presence of increasing concentrations of saquinavir (SQV), gave rise to a new variant containing M46I, G48V, I50V, and I84L mutations in the protease and a resulting phenotype that was resistant to SQV and, unexpectedly, resensitized to APV
*** TP(4) NP(0) BASE_C(4)
M46I  resulting phenotype that was resistant to  SQV (T)
G48V  resulting phenotype that was resistant to  SQV (T)
I50V  resulting phenotype that was resistant to  SQV (T)
I84L  resulting phenotype that was resistant to  SQV (T)

(39) 10906218: The switch in protease inhibitor sensitivities resulted from (i) the I50V mutation, which reduced the area of contact with APV and SQV; (ii) the compensating I84L mutation, which improved hydrophobic packing with APV; and (iii) the G-to-V mutation at residue 48, which introduced steric repulsion with the P3 group of SQV
*** TP(0) NP(4) BASE_C(4)
APV  resulted to  I50V (F)
SQV  resulted to  I50V (F)

(40) 12212925: Zidovudine and other nucleoside analogue reverse transcriptase inhibitors (NRTIs), like zalcitabine and didanosine used for treatment of individuals infected with HIV-1, can select for viruses with Q151M and other associated mutations (for example, A62V, S68G, V751, F77L, F116Y) in the reverse transcriptase (RT) enzyme
*** TP(6) NP(12) BASE_C(18)
AZT  associated with  A62V (T)
AZT  associated with  S68G (T)
AZT  associated with  F77L (T)
AZT  associated with  F116Y (T)

(41) 12212925: This assay exploits the different biochemical mechanisms for zidovudine-resistance conferred by either Q151 M or T215Y/F mutations and the inability of conventional RT assays to detect T215Y/F-associated zidovudine resistance
*** TP(2) NP(0) BASE_C(2)
T215Y/F  resistance to  AZT (T)
T215Y/F  resistance to  AZT (T)

(42) 19323590: In a 24-week analysis of pooled data from the POWER 1 and 2 studies in treatment-experienced patients, 11 protease mutations associated with a reduced response to boosted darunavir were identified (V11I, V32I, L33F, I47V, I50V, I54L/M, G73S, L76V, I84V and L89V)
*** TP(10) NP(0) BASE_C(10)
V11I  reduced response to  DRV (T)
V32I  reduced response to  DRV (T)
L33F  reduced response to  DRV (T)
I47V  reduced response to  DRV (T)
I50V  reduced response to  DRV (T)
I54L/M  reduced response to  DRV (T)
G73S  reduced response to  DRV (T)
L76V  reduced response to  DRV (T)
I84V  reduced response to  DRV (T)
L89V  reduced response to  DRV (T)

(43) 18808097: Darunavir, a potent antiviral drug, showed an unusual second binding site on the HIV-1 protease dimer surface of the V32I drug resistant mutant and normal binding in the active site cavity
*** TP(1) NP(0) BASE_C(1)
DRV  binding   V32I (T)

(44) 17500586: Patterns of protease covariation were dominated by the clustering of nelfinavir-associated mutations (D30N and N88D), two main groups of protease inhibitor (PI)-resistance mutations associated either with V82A or L90M, and a tight cluster of mutations associated with decreased susceptibility to amprenavir and the most recently approved PI darunavir
*** TP(4) NP(18) BASE_C(24)
D30N  decreased susceptibility to  APV (T)
N88D  decreased susceptibility to  APV (T)

(45) 17300185: In the current work, the binding of amprenavir to both of the wild-type and the drug-resistant V82F/I84V mutant of the HIV-1 protease was investigated by molecular dynamics (MD) simulations and was compared to those of two inhibitors in development, TMC126 and TMC114
*** TP(2) NP(0) BASE_C(2)
APV  resistant to  V82F (T)
APV  resistant to  I84V (T)

(46) 16856619: The presence of the 33F was not a significant predictor of fold change in susceptibility for indinavir or nelfinavir
*** TP(2) NP(0) BASE_C(2)
33F  susceptibility to  IDV (T)
33F  susceptibility to  NFV (T)

(47) 16794810: The E35D mutation also causes a significant reduction of the calculated binding free energies both for substrate and amprenavir, thus giving a plausible explanation for its ability to increase the level of resistance
*** TP(1) NP(0) BASE_C(1)
E35D  binding to  APV (F)

(48) 16603533: A series of recombinant subtype C and B viruses was constructed carrying indinavir (IDV)-resistance mutations (M46V, I54V, V82A and L90M) and their susceptibility to six FDA-approved protease inhibitor compounds (amprenavir, indinavir, lopinavir, ritonavir, saquinavir and nelfinavir) was determined
*** TP(4) NP(44) BASE_C(48)
APV  resistance to  M46V (F)
IDV  resistance to  M46V (T)
LPV  resistance to  M46V (F)
RTV  resistance to  M46V (F)
SQV  resistance to  M46V (F)
NFV  resistance to  M46V (F)
APV  resistance to  I54V (F)
IDV  resistance to  I54V (T)
LPV  resistance to  I54V (F)
RTV  resistance to  I54V (F)
SQV  resistance to  I54V (F)
NFV  resistance to  I54V (F)
APV  resistance to  V82A (F)
IDV  resistance to  V82A (T)
LPV  resistance to  V82A (F)
RTV  resistance to  V82A (F)
SQV  resistance to  V82A (F)
NFV  resistance to  V82A (F)
APV  resistance to  L90M (F)
IDV  resistance to  L90M (T)
LPV  resistance to  L90M (F)
RTV  resistance to  L90M (F)
SQV  resistance to  L90M (F)
NFV  resistance to  L90M (F)

(49) 15857976: Increased susceptibility to the protease inhibitors saquinavir and amprenavir has been observed in human immunodeficiency virus type 1 (HIV-1) with specific mutations in protease (V82T and N88S)
*** TP(4) NP(0) BASE_C(4)
V82T  susceptibility to  SQV (T)
V82T  susceptibility to  APV (T)
N88S  susceptibility to  SQV (T)
N88S  susceptibility to  APV (T)

(50) 15748098: Although the I50V amino acid substitution is the key mutation conferring resistance to amprenavir, the accumulation of several mutations is needed to increase the IC50 (concentration that produces 50% inhibition) of amprenavir
*** TP(1) NP(0) BASE_C(1)
I50V  resistance to  APV ()

(51) 15072756: HIV protease mutations associated with amprenavir resistance included I84V, I50V, I47V, V32I, and I54M
*** TP(5) NP(0) BASE_C(5)
I84V  resistance to  APV (T)
I50V  resistance to  APV (T)
I47V  resistance to  APV (T)
V32I  resistance to  APV (T)
I54M  resistance to  APV (T)

(52) 15072756: When compared with pretreatment plasma without the mutation, recombinant phenotyping showed that I54M increased the amprenavir resistance by at least 6-fold, resulting in up to 48-fold resistance over a drug-sensitive control
*** TP(1) NP(0) BASE_C(1)
I54M  increased the  resistance to   APV (T)

(53) 15072756:  Protease I54M frequently appears after amprenavir therapy, and when combined with pre-existing mutations, leads to high-level amprenavir resistance and treatment failure.
*** TP(1) NP(0) BASE_C(1)
I54M  high level  resistance to   APV (T)

(54) 14963120: In chronically infected antiretrovirally treated patients, amprenavir HS has been associated with the mutation N88S in PR, but this mutation is not seen in untreated patients
*** TP(1) NP(0) BASE_C(1)
APV  associated with  N88S (T)

(55) 12936979: However, we did observe hypersusceptibility to lopinavir solely in clone C6, which includes the I93L substitution (a 2.6-fold decrease in the IC(50) compared to that for the subtype B reference strain)
*** TP(1) NP(0) BASE_C(1)
I93L  hypersusceptibility to  LPV (T)

(56) 12163585: Addition of mutation M46L to a strain harboring mutations L63P, V77I, and N88S resulted in a reduction of fitness and infectivity without changing Gag-processing efficiency, while amprenavir hypersusceptibility was further diminished
*** TP(2) NP(6) BASE_C(8)
M46L  resulted in a reduction of fitness and infectivity with  APV ()

(57) 12142445: TMC-126 is a second-generation inhibitor, chemically related to Amprenavir, with a reported extremely low susceptibility to existing resistant mutations including I50V
*** TP(1) NP(1) BASE_C(2)
APV  resistant to  I50V (T)

(58) 12142445: The mutations I50V and V82F/I84V lower the binding affinity of Amprenavir by a factor of 147 and 104, respectively
*** TP(3) NP(0) BASE_C(3)
I50V  lower the binding to  APV (T)
V82F  lower the binding to  APV (T)
I84V  lower the binding to  APV (T)

(59) 11923366: Oligonucleotides were designed to detect primary mutations associated with high-level resistance to amprenavir, nelfinavir, indinavir, ritonavir, saquinavir, and lopinavir, including amino acid substitutions D30N, I50V, V82A/S/T, I84V, N88D, and L90M
*** TP(36) NP(0) BASE_C(36)
D30N  high level resistance to  APV (T)
D30N  high level resistance to  NFV (T)
D30N  high level resistance to  IDV (T)
D30N  high level resistance to  RTV (T)
D30N  high level resistance to  SQV (T)
D30N  high level resistance to  LPV (T)
I50V  high level resistance to  APV (T)
I50V  high level resistance to  NFV (T)
I50V  high level resistance to  IDV (T)
I50V  high level resistance to  RTV (T)
I50V  high level resistance to  SQV (T)
I50V  high level resistance to  LPV (T)
V82A/S/T  high level resistance to  APV (T)
V82A/S/T  high level resistance to  NFV (T)
V82A/S/T  high level resistance to  IDV (T)
V82A/S/T  high level resistance to  RTV (T)
V82A/S/T  high level resistance to  SQV (T)
V82A/S/T  high level resistance to  LPV (T)
I84V  high level resistance to  APV (T)
I84V  high level resistance to  NFV (T)
I84V  high level resistance to  IDV (T)
I84V  high level resistance to  RTV (T)
I84V  high level resistance to  SQV (T)
I84V  high level resistance to  LPV (T)
N88D  high level resistance to  APV (T)
N88D  high level resistance to  NFV (T)
N88D  high level resistance to  IDV (T)
N88D  high level resistance to  RTV (T)
N88D  high level resistance to  SQV (T)
N88D  high level resistance to  LPV (T)
L90M  high level resistance to  APV (T)
L90M  high level resistance to  NFV (T)
L90M  high level resistance to  IDV (T)
L90M  high level resistance to  RTV (T)
L90M  high level resistance to  SQV (T)
L90M  high level resistance to  LPV (T)

(60) 11878405: However, combinations of primary mutations, including 154V could predict resistance to the drug used and nelfinavir in more than 80%
*** TP(1) NP(0) BASE_C(1)
154V  resistance to  NFV (T)

(61) 11850255: Previous data have indicated that the development of resistance to amprenavir, an inhibitor of the human immunodeficiency virus type 1 protease, is associated with the substitution of valine for isoleucine at residue 50 (I50V) in the viral protease
*** TP(1) NP(0) BASE_C(1)
APV  associated with  I50V (T)

(62) 11850255: The I50V and I84V genotypes displayed the greatest reductions in susceptibility to amprenavir, although each of the amprenavir-selected genotypes conferred little or no cross-resistance to other protease inhibitors
*** TP(2) NP(0) BASE_C(2)
I50V  reductions in susceptibility to  APV (T)
I84V  reductions in susceptibility to  APV (T)

(63) 11700580: The human immunodeficiency virus type 1 protease mutation N88S, which is occasionally selected by treatment with nelfinavir or indinavir, confers hypersusceptibility to amprenavir in vitro
*** TP(1) NP(2) BASE_C(3)
N88S  hypersusceptibility to  APV (T)

(64) 10756056: The presence of the N88S mutation and associated amprenavir hypersensitivity may be useful in predicting an improved clinical response to amprenavir salvage therapy.
*** TP(1) NP(1) BASE_C(2)
N88S  response to  APV (T)

(65) 11152018: 150V is the major HIV protease substitution associated with amprenavir resistance; this mutation is not seen in isolates from patients receiving other available protease inhibitors
*** TP(1) NP(0) BASE_C(1)
150V  resistance to  APV (T)

(66) 11036057: The mutations 46I/L, 54L/V, 84V, and 90M showed the strongest association with amprenavir resistance (P &lt; 0
*** TP(4) NP(0) BASE_C(4)
46I/L  resistance to  APV (T
54L/V  resistance to  APV (T)
84V  resistance to  APV (T)
90M  resistance to  APV (T)

(67) 11036057: The scoring system using 84V and/or any two of a number of mutations (10I/R/V/F, 46I/L, 54L/V, and 90M) predicted amprenavir resistance with a sensitivity of 86.0% and a specificity of 81.0% within the analyzed group of samples
*** TP(1) NP(4) BASE_C(5)
84V  resistance to  APV (T)

(68) 10546858: Mutation 184V was significantly associated with cross-resistance to amprenavir, with no mutations at codon 50 observed, while mutations associated with cross-resistance to saquinavir differed according to the treatment received
*** TP(2) NP(0) BASE_C(2)
184V  resistance to  APV (T)
184V  resistance to  SQV (T)

(69) 19195460: The two strongest predictors of virological response were firstly baseline phenotype expressed as the darunavir fold change in 50% effective concentration (EC(50)), with phenotypic clinical cut-offs of 10 and 40 being established for diminished response and loss of response, respectively, and secondly, the DRV score 2006 of 11 mutations in 10 positions: V11I, V32I, L33F, I47V, I50V, I54L, I54M, G73S, L76V, I84V and L89V, recently revised (DRV score 2007) with removal of G73S and addition of T74P
*** TP(0) NP(13) BASE_C(13)
DRV  loss of response   V11I (F)
DRV  loss of response   V32I (F)
DRV  loss of response   L33F (F)
DRV  loss of response   I47V (F)
DRV  loss of response   I50V (F)
DRV  loss of response   I54L (F)
DRV  loss of response   I54M (F)
DRV  loss of response   G73S (F)
DRV  loss of response   L76V (F)
DRV  loss of response   I84V (F)
DRV  loss of response   L89V (F)

(70) 18597780: The observed inhibition was in agreement with the association of G48V and I50V with clinical resistance to SQV and DRV, respectively
*** TP(4) NP(0) BASE_C(4)
G48V  resistance to  SQV (T)
G48V  resistance to  DRV (T)
I50V  resistance to  SQV (T)
I50V  resistance to  DRV (T)

(71) 18327986: Eleven protease mutations associated with diminished darunavir/r virological response were identified (V11I, V32I, L33F, I47V, I50V, I54L/M, G73S, L76V, I84V, and L89V)
*** TP(10) NP(0) BASE_C(10)
V11I  diminished to  DRV (T)
V32I  diminished to  DRV (T)
L33F  diminished to  DRV (T)
I47V  diminished to  DRV (T)
I50V  diminished to  DRV (T)
I54L/M  diminished to  DRV (T)
G73S  diminished to  DRV (T)
L76V  diminished to  DRV (T)
I84V  diminished to  DRV (T)
L89V  diminished to  DRV (T)

(72) 18039922: By contrast, L76V, a known DRV resistance mutation, was found to decrease the risk of selection of another DRV resistance mutation
*** TP(1) NP(0) BASE_C(1)
L76V  resistance to  DRV (T)

(73) 19209258: Mutations 48V, 50V, and 54L were associated with resistance to darunavir but not to tipranavir
*** TP(3) NP(3) BASE_C(6)
48V  resistance to  DRV (T)
50V  resistance to  DRV (T)
54L  resistance to  DRV (T)
48V  associated with  TPV (F)
50V  associated with  TPV (F)
54L  associated with  TPV (F)

(74) 19209258: 82S and 82T were associated with resistance to tipranavir but not to darunavir
*** TP(2) NP(2) BASE_C(4)
82S  resistance to  TPV (T)
82T  resistance to  TPV (T)
82S  associated with  DRV (F)
82T  associated with  DRV (F)

(75) 19147519:  Among the eight mutations with a negative impact on the virological response, I47V, I54M, T74P and I84V were previously described as darunavir resistance-associated mutations
*** TP(4) NP(4) BASE_C(8)
I47V  resistance to  DRV (T)
I54M  resistance to  DRV (T)
T74P  resistance to  DRV (T)
I84V  resistance to  DRV (T)

(76) 18765410: The I437T/V mutation in gag and the L76V mutation in the protease were associated with a lower risk of selecting darunavir resistance mutations
*** TP(2) NP(0) BASE_C(2)
I437T/V  resistance to  DRV (T)

(77) 18765410:  In these PI-treated patients experiencing treatment failure of a darunavir-containing regimen, we showed that mutations in the gag region NC-p1/TFP-p6/p6pol may influence the selection of darunavir resistance mutations; in particular, the I437T/V gag mutation that confers resistance to PIs reduces the selection of such mutations
*** TP(1) NP(0) BASE_C(1)
I437T/V  resistance to  DRV (T)

(78) 18765410: Virus with L76V in protease or I437T/V in gag may be already resistant to darunavir and, therefore, no additional resistance mutations need to be selected.
*** TP(2) NP(0) BASE_C(2)
L76V  resistant to  DRV (T)

(79) 8380837: These results suggest that the FPV homologue of the vaccinia virus F12L ORF is involved in the envelopment or release of infectious extracellular virions.
*** TP(0) NP(1) BASE_C(1)
F12L  results to  FPV (F)

(80) 18390885: Both scores were independent predictors of VR, however, co-administration of tenofovir was associated with a worse VR and the presence of the N88S protease mutation and co-administration of enfuvirtide with a better VR
*** TP(1) NP(0) BASE_C(1)
TDF  associated with  N88S (T)

(81) 18327981: Overall, our findings suggest that the Y181C resistance mutation may be selected, not only by NNRTIs, but also by d4T
*** TP(1) NP(0) BASE_C(1)
D4T  resistance to  Y181C (T)

(82) 17411368: Three patients (3.3%) had an M46I amino acid substitution in the protease (PR) gene that decreased susceptibility to IDV, RTV, and NFV and one patient (1.1%) had an M184I amino acid substitution in the reverse transcriptase (RT) gene that confers high-level resistance to 3TC and FTC
*** TP(5) NP(15) BASE_C(20)
M46I  decreased susceptibility to  IDV (T)
M46I  decreased susceptibility to  RTV (T)
M46I  decreased susceptibility to  NFV (T)
M46I  high level resistance to  3TC (F)
M46I  high level resistance to  FTC (F)
M184I  decreased susceptibility to  IDV (F)
M184I  decreased susceptibility to  RTV (F)
M184I  decreased susceptibility to  NFV (F)
M184I  high level resistance to  3TC (T)
M184I  high level resistance to  FTC (T)

(83) 11230439: The IDV-treated virus was highly resistant to 3TC, ZDV, and IDV and accumulated protease mutations at positions M46I and V82F
*** TP(8) NP(0) BASE_C(8)
IDV  highly resistant to  M46I (T)
IDV  highly resistant to  V82F (T)
M46I  highly resistant to  3TC (T)
M46I  highly resistant to  AZT (T)
M46I  highly resistant to  IDV (T)
V82F  highly resistant to  3TC (T)
V82F  highly resistant to  AZT (T)
V82F  highly resistant to  IDV (T)

(84) 19143530: The reverse-transcriptase mutations M184V and K65R, which confer high-level resistance to lamivudine and emtricitabine in HIV-2, were found in strains from 43% and 9% of patients, respectively
*** TP(4) NP(0) BASE_C(4)
M184V  high level resistance to  3TC (T)
M184V  high level resistance to  FTC (T)
K65R  high level resistance to  3TC (T)
K65R  high level resistance to  FTC (T)

(85) 19143530: Eight patients had HIV-2 with PI mutations associated with indinavir resistance, including K7R, I54M, V62A, I82F, L90M, L99F; 4 patients had strains with multiple PI resistance-associated mutations
*** TP(6) NP(0) BASE_C(6)
I54M  resistance to  IDV (T)
V62A  resistance to  IDV (T)
I82F  resistance to  IDV (T)
L90M  resistance to  IDV (T)
L99F  resistance to  IDV (T)

(86) 19136678: L90M was associated with a lower reduction in the susceptibility of subtype G to nelfinavir when compared with subtype B, and with no reduced susceptibility to saquinavir
*** TP(2) NP(2) BASE_C(4)
L90M  lower reduction in the susceptibility to  NFV (T)
L90M  no reduced susceptibility to  SQV (T)

(87) 19136678: L90M did not reduce the susceptibility of subtype G to saquinavir, in contrast to subtype B
*** TP(0) NP(1) BASE_C(1)
L90M  not reduce the susceptibility to  SQV (TN)

(88) 19136678: Likewise, the pattern I54V/L-L90M did not reduce the susceptibility of subtype G to indinavir and saquinavir
*** TP(0) NP(4) BASE_C(4)
I54V/L  not reduce the susceptibility to  IDV (TN)
I54V/L  not reduce the susceptibility to  SQV (TN)

(89) 17062187: Mutations at codons M184V and Q151M conferring resistance to nucleoside reverse transcriptase inhibitors (NRTIs) in HIV-1 infection were detected, as were mutations at codons V71I and L90M implying indinavir and nelfinavir resistance as well
*** TP(4) NP(4) BASE_C(8)
M184V  resistance to  IDV (F)
M184V  resistance to  NFV (F)
Q151M  resistance to  IDV (F)
Q151M  resistance to  NFV (F)

(90) 17053312: Almost identical results were obtained for L90M-mutated HIV-1 with or without saquinavir
*** TP(1) NP(0) BASE_C(1)
SQV  results to  L90M (T)

(91) 16964826: 37D/S/T was associated with reduced susceptibility to indinavir and 89M with reduced susceptibility to lopinavir
*** TP(2) NP(2) BASE_C(4)
37D/S/T  reduced susceptibility to  IDV (T)
37D/S/T  reduced susceptibility to  LPV (F)

(92) 16964826: Susceptibility to tipranavir was the lowest among the subtype F samples and the highest for subtype G samples, with samples carrying 57R being more susceptible than samples carrying 57K
*** TP(2) NP(0) BASE_C(2)
TPV  susceptible to  57K (T)

(93) 16765636: Natural polymorphisms 20I and/or 36I improved the virus replicative capacity under drug pressure, reducing the susceptibility to saquinavir and indinavir, with IC(50) values 2-3.5-fold higher than wt
*** TP(4) NP(0) BASE_C(4)
20I  reducing the susceptibility to  SQV (T)
20I  reducing the susceptibility to  IDV (T)
36I  reducing the susceptibility to  SQV (T)
36I  reducing the susceptibility to  IDV (T)

(94) 15855527: In particular, E34Q, K43T, and K55R, which were associated with lopinavir treatment, correlated with mutations associated with lopinavir resistance (E34Q with either L33F or F53L, or K43T with I54A) or clustered with multi-PI resistance mutations (K43T with V82A and I54V or V82A, V32I, and I47V, or K55R with V82A, I54V, and M46I)
*** TP(3) NP(27) BASE_C(30)
E34Q  resistance to  LPV (T)
K43T  resistance to  LPV (T)
K55R  resistance to  LPV (T)

(95) 15855527: On the other hand, C95F, which was associated with treatment with saquinavir and indinavir, was highly expressed in clusters with either L90M and I93L or V82A and G48V
*** TP(2) NP(8) BASE_C(10)
C95F  associated with  SQV (T)
C95F  associated with  IDV (T)

(96) 15855527: K45R and K20T, which were associated with nelfinavir treatment, were specifically associated with D30N and N88D and with L90M, respectively
*** TP(5) NP(0) BASE_C(5)
K45R  associated with  NFV (T)
K20T  associated with  NFV (T)
NFV  associated with  D30N (T)
NFV  associated with  N88D (T)

(97) 14759236: Using HIV-1 variants resistant to the protease inhibitors saquinavir (G48V/L90M) or indinavir (A71V/V82T/I84V), viral replication was studied in the presence or absence of inhibitor and a mutation at position 63
*** TP(5) NP(5) BASE_C(10)
G48V  resistant to  SQV (T)
L90M  resistant to  SQV (T)

(98) 14565609: Three patients had the multi-drug-resistant mutation, Q151M, two of whom showed reduced susceptibility to zidovudine, didanosine, stavudine and zalcitabine
*** TP(4) NP(0) BASE_C(4)
Q151M  reduced susceptibility to  AZT (T)
Q151M  reduced susceptibility to  DDI (T)
Q151M  reduced susceptibility to  D4T (T)
Q151M  reduced susceptibility to  DDC (T)

(99) 12869832: Current PI therapy (P = 0.002) and indinavir administration (P &lt; 0.001), &gt;5 LPV/r mutations (P &lt; 0.0012), and detection of L10FIRV, K20MR, M46IL, I54VL, A71VT, G73SA, V82AFTS, I84V, and M90L were associated with LPV resistance in univariate analysis
*** TP(9) NP(0) BASE_C(9)
I84V  resistance to  LPV (T)
M90L  resistance to  LPV (T)

(100) 12869832: Factors independently associated with LPV resistance were K20MR (odds ratio [OR], 13.9; 95% confidence interval [CI], 1.3-145.1; P = 0.028), I54VL (OR, 131.7; 95% CI, 10.5-1654.7; P &lt; 0.001), G73SA (OR, 19.2; 95% CI, 1.4-273.7; P = 0.029), and I84V (OR, 177.5; 95% CI, 6.0-5232.5; P = 0.003) mutations and &gt;9 protease mutations (OR, 18.6; 95% CI, 1.6-213.0; P = 0.019)
*** TP(4) NP(0) BASE_C(4)
I84V  resistance to  LPV ()

(101) 12543687: The M184V mutation in human immunodeficiency virus (HIV) reverse transcriptase is associated with high-level resistance to both (-)2',3'-dideoxy-3'-thiacytidine (3TC) and (-)2',3'-dideoxy-5-fluoro-3'-thiacytidine as well as low-level resistance to 2',3'-dideoxyinosine, 2',3'-dideoxycytidine, and abacavir
*** TP(5) NP(0) BASE_C(5)
M184V  high level resistance to  3TC (T)
M184V  high level resistance to  FTC (T)
M184V  low level resistance to  DDI (T)
M184V  low level resistance to  DDC (T)
M184V  low level resistance to  ABC (T)

(102) 12543687: Despite the fact that M184V encodes up to 1,000-fold resistance to 3TC, we asked whether this drug might still display some antiviral effect in regard to viruses containing this mutation
*** TP(1) NP(0) BASE_C(1)
M184V  resistance to  3TC (T)

(103) 12543687: Reverse transcriptases cloned from clinical isolates harboring M184V in the context of multidrug resistance had similar IC(50) values for 3TC triphosphate compared to reverse transcriptase containing only the M184V mutation
*** TP(1) NP(0) BASE_C(1)
M184V  resistance to  3TC (T)

(104) 12543687: These results suggest that viruses containing M184V can retain a higher degree of sensitivity to 3TC than previously assumed.
*** TP(2) NP(0) BASE_C(2)
M184V  higher degree of sensitivity to  3TC (T)
M184V  higher degree of sensitivity to  3TC (T)

(105) 12183249: An LPV mutation score of &gt;5 mutations, the presence of the PR I54V mutation at baseline, a high number of previous PIs, prior therapy with ritonavir or indinavir, absence of coprescription of efavirenz, and a lower exposure to LPV or lower LPV trough concentrations were independently associated with VF on LPV/r
*** TP(1) NP(0) BASE_C(1)
I54V  associated with  LPV (T)

(106) 12118466: The mutations associated with lamivudine resistance (M184V/I) were found most often (in 45.7% of individuals)
*** TP(1) NP(0) BASE_C(1)
M184V/I  resistance to  3TC (T)

(107) 12019110: Combinations of protease mutations (M46I, G48V, I54V, V82A or -F, I84V, and L90M) predicted phenotypic resistance to the protease inhibitor and to nelfinavir
*** TP(6) NP(0) BASE_C(6)
M46I  resistance to  NFV (T)
G48V  resistance to  NFV (T)
I54V  resistance to  NFV (T)
V82A  resistance to  NFV (T)
I84V  resistance to  NFV (T)
L90M  resistance to  NFV (T)

(108) 11882275: With regard to PI, only one sample showed a primary mutation, M46I, which was associated with resistance to indinavir
*** TP(1) NP(0) BASE_C(1)
M46I  resistance to  IDV (T)

(109) 11375339: We report that indinavir altered neither the growth nor insulin sensitivity of 3T3-F442A preadipocytes, nor did it alter the initial step of their differentiation, i.e., clonal proliferation
*** TP(0) NP(1) BASE_C(1)
IDV  sensitivity to  F442A (F)

(110) 11158089: Mutation I84V appears in minor populations in the early steps of the pathways of resistance to indinavir and ritonavir
*** TP(2) NP(0) BASE_C(2)
I84V  resistance to  IDV (T)
I84V  resistance to  RTV (T)

(111) 11009599: To identify the origin of this effect, we have investigated the binding thermodynamics of the protease inhibitors indinavir, ritonavir, saquinavir, and nelfinavir to the wild-type HIV-1 protease and to the V82F/I84V resistant mutant
*** TP(8) NP(0) BASE_C(8)
IDV  resistant to  V82F (T)
RTV  resistant to  V82F (T)
SQV  resistant to  V82F (T)
NFV  resistant to  V82F (T)
IDV  resistant to  I84V (T)
RTV  resistant to  I84V (T)
SQV  resistant to  I84V (T)
NFV  resistant to  I84V (T)

(112) 9835523: The discovered HIV protease variants contain amino acid substitutions commonly associated with indinavir resistance in clinical isolates, including the substitutions L90M, L63P, I64V, V82A, L24I, and I54T
*** TP(6) NP(0) BASE_C(6)
L90M  resistance to  IDV (T)
L63P  resistance to  IDV (T)
I64V  resistance to  IDV (T)
V82A  resistance to  IDV (T)
L24I  resistance to  IDV (T)
I54T  resistance to  IDV (T)

(113) 9835523: The L63P substitution, which is also associated with indinavir resistance, increases the stability of the isolated protease relative to that of the native HXB2 protease
*** TP(1) NP(0) BASE_C(1)
L63P  resistance to  IDV (T)

(114) 9677159: Failure of ritonavir-saquinavir may be associated with the emergence of mutations associated with resistance to ritonavir/saquinavir monotherapy, particularly the L90M mutation.
*** TP(2) NP(0) BASE_C(2)
RTV  resistance to  L90M (T)
SQV  resistance to  L90M (T)

(115) 9664204: A unique mutation at codon 30 (D30N) of the protease gene confers resistance to nelfinavir, but HIV with D30N mutation remains fully susceptible to indinavir, ritonavir and saquinavir in vitro
*** TP(4) NP(4) BASE_C(8)
D30N  resistance to  NFV (T)
D30N  fully susceptible to  IDV (T)
D30N  fully susceptible to  RTV (T)
D30N  fully susceptible to  SQV (T)

(116) 9573309: Protease gene sequencing results from patients treated with saquinavir showed significant increases in the frequency of the G48V protease mutation in patients receiving higher doses of the drug
*** TP(1) NP(0) BASE_C(1)
G48V  results to  SQV (T)

(117) 9573309: Reduced susceptibility to nelfinavir was found in 14 isolates, but only 1 possessed the D30N mutation
*** TP(1) NP(0) BASE_C(1)
D30N  susceptibility to  NFV (T)

(118) 8970671: RESISTANCE TO  Resistance to saquinavir in vitro and in vivo is associated with mutations L90M and G48V in HIV protease
*** TP(2) NP(0) BASE_C(2)
SQV  associated with  L90M (T)
SQV  associated with  G48V (T)

(119) 19451297: The mutation L76V might be considered in lopinavir resistance in further studies.
*** TP(1) NP(0) BASE_C(1)
L76V  resistance to  LPV (T)

(120) 19219633: In this work, we have performed computer simulation of subtype AE HIV-1 PR with the drugs lopinavir (LPV) and nelfinavir (NFV), and examined the mechanism of resistance of the V82F mutation of this protease against LPV both structurally and energetically
*** TP(2) NP(0) BASE_C(2)
LPV  resistance to  V82F (T)
NFV  resistance to  V82F (T)

(121) 19219633: The V82F mutation at the active site results in a conformational change of 79's loop region and displacement of LPV from its proper binding site, and these changes lead to rotation of the side-chains of residues D25 and I50'
*** TP(0) NP(3) BASE_C(3)
V82F  results   LPV (F)

(122) 18784455: Higher EFV concentrations were associated with the CYP2B6 516G&gt;T polymorphism
*** TP(1) NP(0) BASE_C(1)
EFV  associated with  516G (T)

(123) 18560011: We show that both mutations in combination with I47A synergistically increase the relative resistance to LPV in vitro
*** TP(1) NP(0) BASE_C(1)
I47A  increase the relative resistance to  LPV (T)

(124) 15937277: We have identified a rare HIV-1 protease (PR) mutation, I47A, associated with a high level of resistance to the protease inhibitor lopinavir (LPV) and with hypersusceptibility to the protease inhibitor saquinavir (SQV)
*** TP(2) NP(2) BASE_C(4)
I47A  high level of resistance to  LPV (T)
I47A  hypersusceptibility to  SQV (T)

(125) 15937277: Phenotypic data obtained for five I47A mutants showed unexpected resistance to LPV (86- to &gt;110-fold) and hypersusceptibility to SQV (0.1- to 0.7-fold)
*** TP(2) NP(2) BASE_C(4)
I47A  resistance to  LPV (T)
I47A  hypersusceptibility to  SQV (T)

(126) 15937277: In the mutant I47A PR-SQV complexes, the PR flaps are packed more tightly around SQV than in the WT complex, resulting in the formation of additional hydrogen bonds that increase binding affinity of SQV consistent with phenotypic hypersusceptibility
*** TP(1) NP(0) BASE_C(1)
I47A  increase binding to  SQV (T)

(127) 18240863:  Baseline HIV-1 RNA &lt; 5.0 log10 and CD4+ T-cell count &gt; 200 cells/microl, lopinavir C(min)GIQ(arch) &gt; 2,000 ng/ml and the absence of viral resistance mutations at V82T/A/F/I/S and 154M/V/L are highly predictive for therapeutic success of a regimen of saquinavir/lopinavir/ ritonavir without RTI in a heterogenic cohort of patients with an extensive pre-treatment history and highly variable pharmacokinetics.
*** TP(2) NP(4) BASE_C(6)
LPV  resistance to  V82T/A/F/I/S (T)
LPV  resistance to  154M/V/L (T)

(128) 18212102: HIV-1 pNL4-3 clones with a single V82L or I84V mutation were phenotypically resistant to A-790742 and ritonavir
*** TP(2) NP(0) BASE_C(2)
V82L  resistant to  RTV (T)
I84V  resistant to  RTV (T)

(129) 18097236: Besides I47A, mutation L76V at the HIV protease gene has recently been proposed to cause lopinavir resistance
*** TP(2) NP(0) BASE_C(2)
L76V  resistance to  LPV (T)

(130) 18097236: Therefore, L76V does not appear to be a primary lopinavir resistance change when the drug is used in combination therapy.
*** TP(1) NP(0) BASE_C(1)
L76V  resistance to  LPV (T)

(131) 18008248: The best correlation with response was found with the derived score (M41L x 2) + E44D/A/G + T69D/S/N/A + (L210W x 2) + T215Y or revertants + L228H/R - D123E/N/G/S, by use of which viruses were categorized as being susceptible (score &lt; or =0), as having intermediate resistance (1-3), and as being resistant (&gt; or =4) to didanosine
*** TP(0) NP(7) BASE_C(7)
M41L  resistant to  DDI (F)

(132) 17854027: A series of correlated mutations including L10I, M46I, I54V, A71V, G73S, and L90M appeared as a common cluster of amino acid substitutions, associated with failure to lopinavir/ritonavir-based treatments
*** TP(12) NP(0) BASE_C(12)
L10I  associated with  LPV (T)
L10I  associated with  RTV (T)
M46I  associated with  LPV (T)
M46I  associated with  RTV (T)
I54V  associated with  LPV (T)
I54V  associated with  RTV (T)
A71V  associated with  LPV (T)
A71V  associated with  RTV (T)
G73S  associated with  LPV (T)
G73S  associated with  RTV (T)
L90M  associated with  LPV (T)
L90M  associated with  RTV (T)

(133) 16956392: CONCLUSION : This functional assay allowed us to show for the first time that the L90M substitution, present in a primary HIV-2 isolate, modifies the HIV-2 Protease susceptibility to Saquinavir but not Lopinavir
*** TP(1) NP(1) BASE_C(2)
L90M  susceptibility to  SQV (T)
L90M  not  susceptibility to  LPV (TN)

(134) 15906447: Accordingly, the first antiretroviral drug available zidovudine, after being left over for some time, now is an active component of tritherapies because of its ability to reduce the emergence of the K65R resistance mutation induced by some nucleosidic reverse transcriptase inhibitors
*** TP(1) NP(0) BASE_C(1)
AZT  resistance to  K65R (T)

(135) 15722030: The human immunodeficiency virus type 1 (HIV-1) resistance profile, K65R, K70E and M184V, on reverse transcriptase gene was associated with the virologic rebound consecutively to the switch of lopinavir/r to tenofovir DF in a stable regimen with nucleoside backbone of abacavir, lamivudine and didanosine
*** TP(3) NP(12) BASE_C(15)
K65R  associated with  LPV (T)
K70E  associated with  LPV (T)
M184V  associated with  LPV (T)

(136) 14702153: Primary mutations related to nelfinavir resistance (D30N and/or L90M) were observed in 43 (45%) of 96 nelfinavir-treated subjects
*** TP(2) NP(0) BASE_C(2)
D30N  resistance to  NFV (T)
L90M  resistance to  NFV (T)

(137) 12908931: A M184V mutation indicative of lamivudine resistance was detected in three patients
*** TP(1) NP(0) BASE_C(1)
M184V  resistance to  3TC (T)

(138) 18160009: NFV resistance was observed in 4 out of 17 (23.5%) patients exposed to this drug: two major mutations D30N (1/17) and L90M (1/17) and minor mutations (N88S, 2/17)
*** TP(3) NP(0) BASE_C(3)
D30N  resistance to  NFV (T)
L90M  resistance to  NFV (T)

(139) 17367119: Both D30N and N88S confer resistance against NFV
*** TP(2) NP(0) BASE_C(2)
D30N  resistance to  NFV (T)
N88S  resistance to  NFV (T)

(140) 17367119: However, it remains unclear why the nonactive site mutation N88S confers resistance against NFV
*** TP(1) NP(0) BASE_C(1)
N88S  resistance to  NFV (T)

(141) 17367119: The simulations suggested that despite the nonactive site mutation, N88S causes NFV resistance by reducing interactions between PR and NFV
*** TP(1) NP(0) BASE_C(1)
N88S  reducing  resistance   NFV (T)

(142) 16851048: Despite the serious clinical problem, it is not clear how these mutations, especially nonactive site mutations N88D and L90M, affect the affinity of NFV or why they cause the resistance to NFV
*** TP(2) NP(0) BASE_C(2)
N88D  resistance to  NFV (T)
L90M  resistance to  NFV (T)

(143) 15168798: By contrast, the half lives (t(1/2)) of the D30N and N88D mutations associated with nelfinavir (NFV) resistance were only 7.2 and 1.8 days, respectively
*** TP(2) NP(0) BASE_C(2)
D30N  resistance to  NFV (T)
N88D  resistance to  NFV (T)

(144) 12572241: For the NNRTI the most common mutation was K103N in 40% of the subjects and found to confer cross resistance to NVP, DLV and EFV
*** TP(3) NP(0) BASE_C(3)
K103N  resistance to  NVP (T)
K103N  resistance to  DLV (T)
K103N  resistance to  EFV (T)

(145) 12553485: Reduced phenotypic susceptibility to ABC only occurred in the 3TC+ABC arm and required K65R and/or L74V in addition to M184V
*** TP(1) NP(5) BASE_C(6)
K65R  susceptibility to  ABC (F)

(146) 11177403: Phenotypic resistance to NFV was associated with the presence of the L90M mutation: 46% for resistant vs
*** TP(1) NP(0) BASE_C(1)
NFV  associated with  L90M (T)

(147) 18954404: Drug resistance profiles obtained for 18 donors identified one strain with protease mutation L90M that confers resistance to nelfinavir and one with RT mutation Y188H that confers resistance to nevirapine
*** TP(2) NP(2) BASE_C(4)
L90M  resistance to  NFV (T)
L90M  resistance to  NVP (F)

(148) 18356151: Mutation 90M conferred intermediate but significant degrees of drug resistance to ritonavir and nelfinavir in subtype G viruses
*** TP(2) NP(0) BASE_C(2)
90M  intermediate but significant degrees of drug resistance to  RTV (T)
90M  intermediate but significant degrees of drug resistance to  NFV (T)

(149) 17977555: In the PR sequence of viral variants resistant to the PI nelfinavir, the mutations D30N and L90M appear frequently
*** TP(2) NP(0) BASE_C(2)
D30N  resistant to  NFV (T)
L90M  resistant to  NFV (T)

(150) 17885302: Using a highly sensitive allele-specific polymerase chain reaction assay we detected the M184V mutation for lamivudine resistance in plasma from 9.4% of HIV-1-infected pregnant women enrolled in the Women and Infant Transmission Study between 1998 and 2004
*** TP(1) NP(0) BASE_C(1)
M184V  resistance to  3TC (T)

(151) 17885302: The prevalence of nelfinavir resistance (D30N) was 6.3%
*** TP(1) NP(0) BASE_C(1)
D30N  resistance to  NFV (T)

(152) 17209774: To investigate the genetic mechanisms of multidrug resistance in protease isolates with the primary nelfinavir resistance mutation D30N, we analyzed patterns of protease mutations in 582 viruses with D30N from 460 persons undergoing HIV-1 genotypic resistance testing at Stanford University Hospital from 1997 to 2005
*** TP(1) NP(0) BASE_C(1)
D30N  resistance to  NFV (T)

(153) 17021157: We can show for example that in addition to the well-known major mutations 90M and 30N for nelfinavir resistance, 88S should not be treated as 88D but instead considered as a major mutation and explain the subtype-dependent prevalence of the 30N resistance pathway.
*** TP(3) NP(1) BASE_C(4)
NFV  resistance to  30N (T)

(154) 16270125: Nucleosides associated with mutations (NAM) were observed in 80% of the tests; no INS69, complex 151, K65R and L74V mutations, which give multi-resistance to nucleoside analogue reverse transcriptase inhibitors to tenofovir and DDI, respectively, were observed
*** TP(4) NP(0) BASE_C(4)
K65R  resistance to  TDF (T)
K65R  resistance to  DDI (T)
L74V  resistance to  TDF (T)
L74V  resistance to  DDI (T)

(155) 16267764: Plasma exposure to efavirenz and nelfinavir in each population was significantly associated with the polymorphisms CYP2B6 516G--&gt;T and CYP2C19 681G--&gt;A, respectively
*** TP(4) NP(0) BASE_C(4)
EFV  associated with  516G (T)
NFV  associated with  516G (T)
EFV  associated with  681G (T)
NFV  associated with  681G (T)

(156) 16267764: Among nelfinavir recipients, a trend toward decreased virologic failure was associated with the polymorphism CYP2C19 681G--&gt;A
*** TP(1) NP(0) BASE_C(1)
NFV  associated with  681G (T)

(157) 16227787: However, when combined with L90M, a significantly reduced susceptibility to nelfinavir was observed (P &lt; 0.05) in comparison with strains with L90M alone
*** TP(1) NP(0) BASE_C(1)
L90M  reduced susceptibility to  NFV (T)

(158) 16227787: M89I/V should be considered a secondary PI mutation with an important effect on nelfinavir susceptibility in the presence of L90M.
*** TP(1) NP(1) BASE_C(2)
M89I/V  susceptibility to  NFV (T)

(159) 15561868: In combination with V82I, L23I was associated with a sevenfold reduction in nelfinavir susceptibility and a decrease in replication capacity
*** TP(2) NP(0) BASE_C(2)
V82I  reduction in  susceptibility to   NFV (T)
L23I  reduction in  susceptibility to   NFV (T)

(160) 15155216: Subtype C samples with mutation D30N showed a 50% inhibitory concentration (IC(50)) change in susceptibility to nelfinavir only
*** TP(1) NP(0) BASE_C(1)
D30N  susceptibility to  NFV (T)

(161) 12941931: We investigated the parameters driving nelfinavir resistance, along the D30N and L90M evolutionary pathways
*** TP(2) NP(0) BASE_C(2)
D30N  resistance to  NFV (T)
L90M  resistance to  NFV (T)

(162) 12187506:  Both D30N and L90M in HIV-1 protease are primary resistance mutations that emerge under nelfinavir drug pressure
*** TP(2) NP(0) BASE_C(2)
D30N  resistance to  NFV (T)
L90M  resistance to  NFV (T)

(163) 11742431: Genotypic resistance to SQV was defined by the presence of G48V and/or L90M mutations in the protease gene
*** TP(2) NP(0) BASE_C(2)
L90M  resistance to  SQV (T)

(164) 11177411: However, mutation M36I, associated with resistance to ritonavir and nelfinavir, was found in 17 of 18 Burundi isolates
*** TP(2) NP(0) BASE_C(2)
M36I  resistance to  RTV (T)
M36I  resistance to  NFV (T)

(165) 9607830: Studies of viral genotype and phenotype after virus rebound revealed that the initial active site mutation allowing for nelfinavir resistance is mediated by a unique amino acid substitution in the HIV-1 protease D30N, which does not confer in vitro phenotypic cross-resistance to the currently available protease inhibitors.
*** TP(1) NP(0) BASE_C(1)
NFV  mediated  mediated   D30N (T)

(166) 18545158: Phenotypic analysis of protease inhibitor (PI) susceptibility showed that the G48E site-directed mutant, when introduced into an NL4-3 HIV-1 PR backbone, was slightly resistant to SQV (2-fold when compared with the wild-type virus)
*** TP(1) NP(1) BASE_C(2)
G48E  resistant to  SQV (T)

(167) 17543558: We have found that the interaction of SQV with flap residue 48 of the mutants is significantly perturbed, as shown by the reduced stability of binding between SQV and residue 48 for the G48V and G48V/L90M mutants over the wild-type
*** TP(3) NP(0) BASE_C(3)
SQV  reduced stability of binding to  G48V (T)
SQV  reduced stability of binding to  G48V (T)
SQV  reduced stability of binding to  L90M (T)

(168) 10480631: In this study, both phenotypic resistance to ritonavir and presence of the L90M mutation predicted the viral load response to ritonavir-saquinavir.
*** TP(2) NP(0) BASE_C(2)
L90M  response to  RTV (T)
L90M  response to  SQV (T)

(169) 16436719: SPD754 susceptibility was reduced 1.2- to 2.2-fold against isolates resistant to zidovudine (M41L, T215Y/F, plus a median of three additional nucleoside analogue mutations [NAMs]) and/or lamivudine (M184V) and was reduced 1.3- to 2.8-fold against isolates resistant to abacavir (L74V, Y115F, and M184V plus one other NAM) or stavudine (V75T/M, M41L, T215F/Y, and four other NAMs)
*** TP(9) NP(12) BASE_C(21)
M41L  reduced against isolates resistant to  AZT (T)
T215Y/F  reduced against isolates resistant to  AZT (T)
M41L  reduced against isolates resistant to  ABC (T)
T215Y/F  reduced against isolates resistant to  ABC (T)

(170) 16122817: Characterization of the selected variants revealed that the first mutations to be selected were L33F and I84V in the viral protease, mutations which together conferred less than two-fold resistance to tipranavir
*** TP(2) NP(0) BASE_C(2)
L33F  resistance to  TPV (T)
I84V  resistance to  TPV (T)

(171) 16122817: At the end of the selection experiments, viruses harbouring 10 mutations in the protease (L10F, I13V, V32I, L33F, M36I, K45I, I54V, A71V, V82L, I84V) as well as a mutation in the CA/SP1 gag cleavage site were selected and showed 87-fold decreased susceptibility to tipranavir
*** TP(10) NP(0) BASE_C(10)
L10F  decreased susceptibility to  TPV (T)
I13V  decreased susceptibility to  TPV (T)
V32I  decreased susceptibility to  TPV (T)
L33F  decreased susceptibility to  TPV (T)
M36I  decreased susceptibility to  TPV (T)
K45I  decreased susceptibility to  TPV (T)
I54V  decreased susceptibility to  TPV (T)
A71V  decreased susceptibility to  TPV (T)
V82L  decreased susceptibility to  TPV (T)
I84V  decreased susceptibility to  TPV (T)

(172) 11106162: Three HIV-1 protease mutant species, G48V, L90M, and G48V/L90M double mutant, are associated in vivo with saquinavir resistance by the enzyme (Jacobsen et al., 1996)
*** TP(2) NP(0) BASE_C(2)
G48V  resistance to  SQV (T)
L90M  resistance to  SQV (T)

(173) 10391672: A single key mutation that conferred ritonavir resistance I84V and V82A/V developed in two patients
*** TP(2) NP(0) BASE_C(2)
I84V  resistance to  RTV (T)
V82A/V  resistance to  RTV (T)

(174) 9573287: Ongoing viral replication in the presence of drugs resulted in the appearance of additional genotypic changes, including the L90M saquinavir resistance mutation, and decreased phenotypic susceptibility
*** TP(1) NP(1) BASE_C(2)
L90M  resistance to  SQV (T)

(175) 9573287: The relative fitness of the protease V82A ritonavir resistance mutation and reverse transcriptase T215Y/F zidovudine resistance mutation following drug withdrawal were estimated to be 96 to 98% that of the wild type
*** TP(2) NP(2) BASE_C(4)
V82A  resistance to  RTV (T)
V82A  resistance to  AZT (F)

(176) 9315877: In order to study the basis of resistance of human immunodeficiency virus, type 1 (HIV-1), to HIV-1 protease inhibitor saquinavir, the catalytic and inhibition properties of the wild-type HIV-1 protease and three saquinavir resistant mutants, G48V, L90M, and G48V/L90M, were compared
*** TP(3) NP(0) BASE_C(3)
G48V  resistance   SQV (T)
L90M  resistance   SQV (T)
L90M  resistance   SQV (T)

(177) 9209307: This was in spite of high-level resistance to this compound and the appearance of the M184V substitution in the HIV reverse transcriptase (RT) gene, responsible for diminished sensitivity to 3TC
*** TP(1) NP(1) BASE_C(2)
M184V  diminished sensitivity to  3TC (T)

(178) 11363803: In cell culture experiments, researchers found that the M184V mutation did not develop drug resistance to AZT, d4T, nevirapine, delavirdine or saquinavir.
*** TP(0) NP(5) BASE_C(5)
M184V  not develop drug resistance to  AZT (TN)
M184V  not develop drug resistance to  D4T (TN)
M184V  not develop drug resistance to  NVP (TN)
M184V  not develop drug resistance to  DLV (TN)
M184V  not develop drug resistance to  SQV (TN)


(179) 17360759: Characterization of tipranavir binding to wild-type protease, active site mutants I50V and V82F/I84V, the multidrug-resistant mutant L10I/L33I/M46I/I54V/L63I/V82A/I84V/L90M, and the tipranavir in vitro-selected mutant I13V/V32L/L33F/K45I/V82L/I84V was performed by isothermal titration calorimetry and crystallography
*** TP(8) NP(0) BASE_C(8)
TPV  resistant to  L10I (T)
TPV  resistant to  L33I (T)
TPV  resistant to  M46I (T)
TPV  resistant to  I54V (T)
TPV  resistant to  L63I (T)
TPV  resistant to  V82A (T)
TPV  resistant to  I84V (T)
TPV  resistant to  L90M (T)

(180) 19032103: Phenotypic resistance masking by wild-type virus may explain this discrepancy.Consistent with this notion were (1) the presence of low level nucleoside reverse-transcriptase inhibitor-resistant human immunodeficiency virus in subjects receiving failing first-line regimens consisting of tenofovir (TDF), abacavir (ABC), and lamivudine (3TC); (2) lower fold resistance associated with mixtures versus mutants in a clinical-isolate database; and (3) dose dependent changes in susceptibility to ABC, 3TC, TDF, and didanosine on titration of K65R and/or M184V with wild-type virus
*** TP(0) NP(8) BASE_C(8)
K65R  susceptibility to  ABC (T)
K65R  susceptibility to  3TC (T)
K65R  susceptibility to  TDF (T)
K65R  susceptibility to  DDI (T)

(181) 18853276: Our results identify the 16S and 23S ribosomal RNA genes as well as other universally conserved nucleotide sequences in genes encoding particular classes of transfer RNAs and within the nucleotide binding domains of ABC transporters as the most conserved DNA sequence segments across phylogeny
*** TP(2) NP(0) BASE_C(2)
16S  binding to  ABC (T)
23S  binding to  ABC (T)

(182) 18360911: Key mutation associated with resistance to TDF is a K65R in the reverse transcriptase (RT) gene
*** TP(1) NP(0) BASE_C(1)
K65R  resistance to  TDF (T)

(183) 18360911: According to occurrence of K70E mutation after failure to TDF regimen, this mutation was recently reported as a mutation associated with TDF resistance in most resistance genotypic algorithms
*** TP(1) NP(0) BASE_C(1)
K70E  resistance to  TDF (T)

(184) 18360911: In conclusion, the K70E mutation could be an alternative pathway of TDF resistance, but as the K65R mutation, other NRTI as ABC, ddI, and 3TC could be also associated with the K70E selection.
*** TP(4) NP(0) BASE_C(4)
K70E  resistance to  TDF (T)
ABC  associated with  K70E (T)
DDI  associated with  K70E (T)
3TC  associated with  K70E (T)

(185) 17667333:  Prior abacavir (ABC) or didanosine (ddI) therapy can result in the L74V/I or K65R mutation in HIV-1 reverse transcriptase
*** TP(4) NP(0) BASE_C(4)
ABC  result to  L74V/I (T)
DDI  result to  L74V/I (T)
ABC  result to  K65R (T)
DDI  result to  K65R (T)

(186) 17667333: Preexisting K65R may have an impact on the treatment response to tenofovir disoproxil fumarate (TDF)
*** TP(1) NP(0) BASE_C(1)
K65R  response to  TDF (T)

(187) 17667333: Patients with full or low-level K65R at baseline or with L74V/I showed a diminished TDF response
*** TP(2) NP(0) BASE_C(2)
K65R  diminished  response to   TDF (T)

(188) 17667333: Multivariate analyses confirmed that multiple TAMs, K65R, and L74V/I were independent predictors of diminished TDF response
*** TP(2) NP(0) BASE_C(2)
K65R  diminished  response to   TDF (T)
L74V/I  diminished  response to   TDF (T)

(189) 17667333:  Prior therapy with ABC or ddI can result in a population genotype that shows K65R or L74V/I but does not reveal low-level K65R present in some patients
*** TP(4) NP(2) BASE_C(6)
ABC  result to  K65R (T)
DDI  result to  K65R (T)
ABC  result to  L74V/I (T)
DDI  result to  L74V/I (T)
ABC  not low  result   K65R (F)
DDI  not low  result   K65R (F)

(190) 17667333: Subsequent treatment intensification with TDF resulted in a poor virologic response and may result in expansion of the preexisting K65R mutant.
*** TP(1) NP(0) BASE_C(1)
TDF  result to  K65R (T)

(191) 17496561: The Delta70 mutation increased resistance to lamivudine and emtricitabine alone and in combination with various resistance mutations and augmented resistance to ABC and didanosine when present together with L74V
*** TP(0) NP(4) BASE_C(4)
L74V  increased resistance to  3TC (F)
L74V  increased resistance to  FTC (F)
L74V  resistance to  ABC (F)
L74V  resistance to  DDI (F)

(192) 16545688: albicans via multiple pathways, including the cellular antioxidant defense system (e.g., thioredoxin reductase, glutathione reductase, glutathione S-transferase), carbohydrate metabolism and energy metabolism (e.g., glucose-6-phosphate dehydrogenase, transaldolase, glyoxalase I, NADH-dependent flavin oxidoreductase), protein degradation (e.g., 26S proteasome regulatory subunit, ubiquitin-specific protease), ATP-dependent RNA helicase (e.g., DEAD box protein ATP-dependent RNA helicase), and resistance pathways (e.g., multidrug resistance protein, ABC transporter essential for cadmium resistance)
*** TP(0) NP(1) BASE_C(1)
26S  resistance to  ABC (F)

(193) 16227782:  K65R HIV-1 had decreased susceptibility to most NRTI, but increased susceptibility to zidovudine (ZDV)
*** TP(1) NP(1) BASE_C(2)
K65R  increased susceptibility to  AZT (T)

(194) 16227782: The decreased binding or incorporation of ZDV by K65R appeared counteracted by decreased excision resulting in overall increased susceptibility to ZDV in cell culture
*** TP(1) NP(1) BASE_C(2)
K65R  resulting in overall increased susceptibility to  AZT (T)

(195) 16227782: For ABC, tenofovir, and d4T, despite having decreased excision, decreased binding or incorporation resulted in reduced susceptibilities to K65R
*** TP(3) NP(0) BASE_C(3)
ABC  resulted in reduced susceptibilities to  K65R (T)
TDF  resulted in reduced susceptibilities to  K65R (T)
D4T  resulted in reduced susceptibilities to  K65R (T)

(196) 16227782: For ddI, ddC, 3TC, and FTC, decreased binding or incorporation by K65R appeared responsible for the decreased susceptibilities in cell culture
*** TP(4) NP(0) BASE_C(4)
DDI  decreased binding to  K65R (T)
DDC  decreased binding to  K65R (T)
3TC  decreased binding to  K65R (T)
FTC  decreased binding to  K65R (T)

(197) 15327952: A solution NMR study of a model ABC, Methanococcus jannaschii protein MJ1267, reveals that ADP-Mg binding alters the flexibilities of key ABC motifs and induces allosteric changes in conformational dynamics in the LivG insert, over 30A away from the ATPase active site
*** TP(0) NP(1) BASE_C(1)
30A  binding to  ABC ()

(198) 14675866: Patient 001 presented a pattern that should not cause a high phenotypic resistance to 3TC per se, and so we can argue that the concomitant presence of the insertion T69S (SG) makes this isolate moderately resistant to this drug
*** TP(1) NP(1) BASE_C(2)
T69S  not cause a high phenotypic resistance to  3TC (TN)
T69S  moderately resistant to  3TC (T)

(199) 14660649: Similar to efflux, LmrA-mediated ethidium uptake was inhibited by the E512Q replacement in the Walker B region of the nucleotide-binding domain of the protein, which strongly reduced its drug-stimulated ATPase activity, consistent with published observations for other ABC transporters
*** TP(0) NP(1) BASE_C(1)
ABC  mediated to  E512Q (F)

(200) 11422371: These results demonstrated that the ABC transporter Pdr5p but not Snq2p or Ycf1p was responsible for the active exclusion of [14C]RH-5992 in yeast
*** TP(0) NP(1) BASE_C(1)
14C  results to  ABC (F)

(201) 10081487: Sixteen cell lines were found to produce high M(r) components that metabolically incorporated [35S]sulfate and were resistant to heparitinase I and chondroitinase ABC, and 8 of them were reactive with mAb 91.9H as shown by western blotting analysis
*** TP(0) NP(1) BASE_C(1)
35S  resistant to  ABC (T)

(202) 9560300: Removal of cell-surface chondroitin sulphate with chondroitinase ABC decreased only the binding of native 125I-TC-LDL, whereas removal of heparan sulphate with heparitinase decreased the binding of both oxidized and native 125I-TC-LDL
*** TP(0) NP(1) BASE_C(1)
ABC  decreased only the binding to  125I (F)

(203) 7670961: The binding of 125I-IFN-gamma to ECM was reduced significantly by pretreatment of ECM with chondroitinase ABC, an enzyme that degrades chondroitin-sulfate glycosaminoglycans
*** TP(0) NP(1) BASE_C(1)
ABC  binding to  125I (F)

(204) 1868887: Eluted 35S-labeled macromolecules were susceptible to chondroitinase AC and ABC degradation, indicating that virtually all the 35S-labeled proteoglycan synthesized by the mouse retina and secreted into the incubation media is of the chondroitin sulfate type
*** TP(0) NP(1) BASE_C(1)
35S  susceptible to  ABC (F)

(205) 2794047: Thrombin binds to dermatan sulfate in the ECM, as demonstrated by the inhibition of 125I-alpha-thrombin binding to ECM pretreated with chondroitinase ABC, but not with heparitinase or chondroitinase AC
*** TP(0) NP(1) BASE_C(1)
125I  binding to  ABC (F)

(206) 2528552: Extracellular matrix 35S-HSPG were isolated from cultures metabolically labelled with Na235SO4 by DEAE-Sepharose, Sepharose CL-4B, and aFGF-Affi-Gel 15 column chromatography and identified by resistance to chondroitinase ABC and sensitivity to nitrous acid
*** TP(0) NP(1) BASE_C(1)
35S  resistance to  ABC (F)

(207) 2483369: This 240K protein is poorly or not glycosylated, is resistant to chondroitinase ABC and collagenase and appears therefore as a new extracellular component that might be specifically involved in early processes of morphogenesis.
*** TP(0) NP(1) BASE_C(1)
240K  resistant to  ABC (1)

(208) 2458354: Approximately 93% of the 35S-labeled glycosaminoglycans bound to the proteoglycans synthesized by noncytokine- and cytokine-treated eosinophils were susceptible to degradation by chondroitinase ABC
*** TP(0) NP(1) BASE_C(1)
35S  susceptible to  ABC (F)

(209) 6199418: The [35S]glycosaminoglycans were resistant to heparinase and susceptible to degradation by chondroitin AC lyase and chondroitin ABC lyase
*** TP(0) NP(1) BASE_C(1)
35S  susceptible to  ABC (F)

(210) 6167575: This result indicates that chondroitinase ABC digestion can also expose determinants recognized by S11D and P100D but that such digestion removes the determinant recognized by S54C
*** TP(0) NP(2) BASE_C(2)
S11D  result to  ABC (F)
P100D  result to  ABC (F)

(211) 7225419: Degradation of the chondroitin sulfate peptide by chondroitinase ABC resulted in a 32P-labelled oligosaccharide peptide fraction, that contains xylose, galactose, glucuronic acid and inorganic phosphate in a molar ratio 1 : 2 : 1 : 0.12
*** TP(0) NP(1) BASE_C(1)
ABC  resulted to  32P (F)

(212) 6445388: Approximately one-half of the [35S]mucopolysaccharides obtained in the 3 sequential extracts of lesional tissue was resistant to degradation by chondroitinase ABC as determined by gel filtration before and after enzyme treatment, indicating the presence of sulfated mucopolysaccharides in addition to chondroitin and dermatan sulfates
*** TP(0) NP(1) BASE_C(1)
35S  resistant to  ABC (F)

(213) 90701: The specificity of antigen binding was demonstrated by 1) inhibition of binding of 125I-HGG by preincubation with unlabeled HGG and 2) a specific increase in ABC after immunization
*** TP(0) NP(1) BASE_C(1)
125I  binding to  ABC (F)

(214) 134175: Only the corneal explants secreted into the nutrient medium a population of enzyme-resistant 35S-sulfate-labeled glycosaminoglycan that eluted from Dowex 1-X2 (Cl-) at a 3 M sodium chloride concentration, and which was resistant to testicular hyaluronidase, chondroitinase ABC, and nitrous acid degradation
*** TP(0) NP(1) BASE_C(1)
ABC  resistant to  35S (F)

(215) 19417582: Twenty-three percent of patients acquired the K70E or K65R mutations associated with tenofovir resistance; 17% of the patients had pan-nucleoside resistance that corresponded to K65R or K70E and additional resistance mutations, most commonly the 151 complex
*** TP(2) NP(0) BASE_C(2)
K70E  resistance to  TDF (T)
K65R  resistance to  TDF (T)

(216) 19417582: Emergence of the K65R and K70E mutations was associated with CD4 cell count of less than 100 cells/microl (odds ratio 6.1) and inversely with the use of zidovudine (odds ratio 0.18)
*** TP(2) NP(0) BASE_C(2)
K65R  associated with  AZT (T)
K70E  associated with  AZT (T)

(217) 18844463: Introduction of M184V into several different clones expressing various RT resistance mutations uniformly decreased susceptibility to abacavir, lamivudine, and didanosine, and increased susceptibility to zidovudine, stavudine, and tenofovir; replication capacity was decreased
*** TP(6) NP(6) BASE_C(12)
M184V  decreased susceptibility to  ABC (T)
M184V  decreased susceptibility to  3TC (T)
M184V  decreased susceptibility to  DDI (T)
M184V  increased susceptibility to  AZT (T)
M184V  increased susceptibility to  D4T (T)
M184V  increased susceptibility to  TDF (T)

(218) 18844463: The L74V mutation had similar but slightly different effects, contributing to decreased susceptibility to abacavir, lamivudine, and didanosine and increased susceptibility to zidovudine and tenofovir, but in contrast to M184V, L74V contributed to decreased susceptibility to stavudine
*** TP(7) NP(7) BASE_C(14)
L74V  decreased susceptibility to  ABC (T)
L74V  decreased susceptibility to  3TC (T)
L74V  decreased susceptibility to  DDI (T)
L74V  increased susceptibility to  AZT (T)
L74V  increased susceptibility to  TDF (T)
L74V  decreased susceptibility to  D4T (T)

(219) 18838591: Studies performed in vitro and in humans suggest that viruses containing the K65R mutation remained susceptible to zidovudine (ZDV) and other thymine nucleoside antiretroviral agents
*** TP(1) NP(0) BASE_C(1)
K65R  susceptible to  AZT (T)

(220) 18614922:  The K65R mutation in human immunodeficiency virus type 1 reverse transcriptase can be selected by abacavir, didanosine, tenofovir, and stavudine in vivo resulting in reduced susceptibility to these drugs and decreased viral replication capacity
*** TP(4) NP(0) BASE_C(4)
K65R  resulting in reduced susceptibility to  ABC (T)
K65R  resulting in reduced susceptibility to  DDI (T)
K65R  resulting in reduced susceptibility to  TDF (T)
K65R  resulting in reduced susceptibility to  D4T (T)

(221) 18614922:  Addition of A62V and S68G to K65R caused no significant change in human immunodeficiency virus type 1 resistance to abacavir, didanosine, tenofovir, or stavudine but partially restored the replication defect of virus containing K65R
*** TP(0) NP(8) BASE_C(8)
A62V  no significant change in HIV1 resistance to  ABC (TN)
A62V  no significant change in HIV1 resistance to  DDI (TN)
A62V  no significant change in HIV1 resistance to  TDF (TN)
A62V  no significant change in HIV1 resistance to  D4T (TN)
S68G  no significant change in HIV1 resistance to  ABC (TN)
S68G  no significant change in HIV1 resistance to  DDI (TN)
S68G  no significant change in HIV1 resistance to  TDF (TN)
S68G  no significant change in HIV1 resistance to  D4T (TN)

(222) 18614922: When added to K65R and S68G, the A62V mutation seemed to restore adenosine triphosphate-mediated excision of tenofovir to wild-type levels
*** TP(1) NP(2) BASE_C(3)
A62V  mediated excision to  TDF (T)

(223) 18505170: HIV-1 with K65R or L74V/I alone were fully susceptible to zidovudine and stavudine
*** TP(4) NP(0) BASE_C(4)
K65R  fully susceptible to  AZT (T)
K65R  fully susceptible to  D4T (T)
L74V/I  fully susceptible to  AZT (T)
L74V/I  fully susceptible to  D4T (T)

(224) 18505170: K65R was associated with reduced susceptibility to tenofovir, didanosine, abacavir and lamivudine; L74V/I was associated with reduced susceptibility to abacavir and didanosine
*** TP(6) NP(2) BASE_C(8)
K65R  reduced susceptibility to  TDF (T)
K65R  reduced susceptibility to  DDI (T)
K65R  reduced susceptibility to  ABC (T)
K65R  reduced susceptibility to  3TC (T)
L74V/I  reduced susceptibility to  ABC (T)
L74V/I  reduced susceptibility to  DDI (T)

(225) 18505170: The addition of M184V to either K65R or L74V/I improved susceptibility to tenofovir, zidovudine and stavudine, but reduced susceptibility to abacavir, didanosine and lamivudine
*** TP(6) NP(12) BASE_C(18)
M184V  susceptibility to  TDF (T)
M184V  susceptibility to  AZT (T)
M184V  susceptibility to  D4T (T)
M184V  reduced susceptibility to  ABC (T)
M184V  reduced susceptibility to  DDI (T)
M184V  reduced susceptibility to  3TC (T)

(226) 18484978: Mutations conferring zidovudine hypersusceptibility (Y181C, K65R and L74V) did not improve virological or immunological outcomes
*** TP(3) NP(0) BASE_C(3)
AZT  hypersusceptibility to  Y181C (T)
AZT  hypersusceptibility to  K65R (T)
AZT  hypersusceptibility to  L74V (T)

(227) 18320935: Virus carrying K65R have reduced susceptibility to most NRTIs, but retain full susceptibility to zidovudine (AZT)
*** TP(1) NP(0) BASE_C(1)
K65R  full susceptibility to  AZT (T)

(228) 18320935: M184V mutants have reduced susceptibility to lamivudine (3TC), emtricitabine (FTC) and didanosine (ddl), and contribute to reduced susceptibility to abacavir; however, they remain fully susceptible to tenofovir (TFV), AZT and stavudine (d4T)
*** TP(7) NP(0) BASE_C(7)
M184V  reduced susceptibility to  3TC (T)
M184V  reduced susceptibility to  FTC (T)
M184V  reduced susceptibility to  DDI (T)
M184V  reduced susceptibility to  ABC (T)
M184V  fully susceptible to  TDF (T)
M184V  fully susceptible to  AZT (T)
M184V  fully susceptible to  D4T (T)

(229) 18320935: In cell culture, the K65R+M184V virus showed slightly increased susceptibility to TFV, AZT and d4T compared with K65R alone, but showed further decreases in susceptibility to 3TC, FTC, ddl and abacavir
*** TP(14) NP(0) BASE_C(14)
K65R  increased susceptibility to  TDF (T)
K65R  increased susceptibility to  AZT (T)
K65R  increased susceptibility to  D4T (T)
M184V  increased susceptibility to  TDF (T)
M184V  increased susceptibility to  AZT (T)
M184V  increased susceptibility to  D4T (T)
K65R  decreases in susceptibility to  3TC (T)
K65R  decreases in susceptibility to  FTC (T)
K65R  decreases in susceptibility to  DDI (T)
K65R  decreases in susceptibility to  ABC (T)
M184V  decreases in susceptibility to  3TC (T)
M184V  decreases in susceptibility to  FTC (T)
M184V  decreases in susceptibility to  DDI (T)
M184V  decreases in susceptibility to  ABC (T)

(230) 18320935: In the case of AZT, however, decreased binding/incorporation by K65R and K65R+M184V was counteracted by decreased AZT excision resulting in wild-type susceptibility
*** TP(2) NP(0) BASE_C(2)
AZT  incorporation to  K65R (F)
AZT  incorporation to  M184V (F)

(231) 18320935: For TFV, decreased excision by K65R and K65R+M184V may partially counteract the K65R-driven decrease in incorporation relative to wild-type resulting in only low levels of TFV resistance
*** TP(2) NP(0) BASE_C(2)
K65R  resulting in only low levels of  resistance to   TDF (T)
M184V  resulting in only low levels of  resistance to   TDF (T)

(232) 17600392: In vitro, phenotypic susceptibility to didanosine was decreased beyond a defined fold change clinical cut-off (1.7), and it is considered that genotypic resistance exists when five thymidine-associated mutations or four plus M184V are present
*** TP(1) NP(0) BASE_C(1)
DDI  associated with  M184V (T)

(233) 17507476: Because it is not known whether AZT selects for mutations outside of the polymerase domain of RT, we carried out in vitro experiments in which HIV-1(LAI) or AZT-resistant HIV-1(LAI) (M41L/L210W/T215Y) was passaged in MT-2 cells in increasing concentrations of AZT
*** TP(3) NP(0) BASE_C(3)
AZT  resistant to  M41L (T)
AZT  resistant to  L210W (T)
AZT  resistant to  T215Y (T)

(234) 17507476: Thereafter, the T215I mutation appeared but was later replaced by T215F, resulting in a large increase in AZT resistance ( approximately 16,000-fold)
*** TP(2) NP(0) BASE_C(2)
T215I  resulting in a large increase in  resistance to   AZT (T)

(235) 17507476: The roles of A371V and Q509L in AZT resistance were confirmed by site-directed mutagenesis: A371V and Q509L together increased AZT resistance approximately 10- to 50-fold in combination with TAMs (M41L/L210W/T215Y or D67N/K70R/T215F) but had a minimal effect without TAMs (1.7-fold)
*** TP(4) NP(4) BASE_C(8)
A371V  resistance to  AZT (T)
Q509L  resistance to  AZT (T)
A371V  increased  resistance to   AZT (T)
Q509L  increased  resistance to   AZT (T)

(236) 17507476: A371V and Q509L also increased cross-resistance with TAMs to lamivudine and abacavir, but not stavudine or didanosine
*** TP(4) NP(4) BASE_C(8)
A371V  increased resistance to  3TC (T)
A371V  increased resistance to  ABC (T)
Q509L  increased resistance to  3TC (T)
Q509L  increased resistance to  ABC (T)
A371V  not  increased resistance with  D4T (TN)
A371V  not  increased resistance with  DDI (TN)
Q509L  not  increased resistance with  D4T (TN)
Q509L  not  increased resistance with  DDI (TN)

(237) 17310814:  Previous studies have described the presence of the L74V reverse transcriptase (RT) mutation in highly experienced individuals as a risk factor for reduced response to tenofovir and selection of the K65R mutation
*** TP(1) NP(1) BASE_C(2)
L74V  reduced response to  TDF (T)

(238) 16982781: Emtricitabine- and lamivudine-resistant HIV-1 isolates with the M184I or M184V mutation in reverse transcriptase were readily selected in the cultures with emtricitabine alone, lamivudine alone, and the two drug combinations and conferred high-level resistance to emtricitabine and lamivudine
*** TP(4) NP(0) BASE_C(4)
M184I  high level resistance to  FTC (T)
M184I  high level resistance to  3TC (T)
M184V  high level resistance to  FTC (T)
M184V  high level resistance to  3TC (T)

(239) 16982781: Abacavir resistance was characterized by the accumulation of the M184V, Y115F, and K65R mutations in the abacavir culture, while the M184V and L74V mutations were selected in combination with lamivudine
*** TP(3) NP(5) BASE_C(8)
M184V  resistance to  ABC (T)
Y115F  resistance to  ABC (T)
K65R  resistance to  ABC (T)

(240) 16945074: K65R was associated with nucleoside RT inhibitor-based regimens in 22 patients, and with tenofovir disoproxil fumarate, lamivudine, didanosine and abacavir in 23, 17, 17 and eight patients, respectively
*** TP(4) NP(0) BASE_C(4)
K65R  associated with  TDF (T)
K65R  associated with  3TC (T)
K65R  associated with  DDI (T)
K65R  associated with  ABC (T)

(241) 16870771: Moreover, while VRX-329747-selected viruses are resistant to lamivudine and emtricitabine due to the M184V mutation, they remain susceptible to zidovudine, stavudine, dideoxyinosine, abacavir, tenofovir, and efavirenz
*** TP(2) NP(6) BASE_C(8)
M184V  resistant to  3TC (T)
M184V  resistant to  FTC (T)
M184V  susceptible to  AZT (F)
M184V  susceptible to  D4T (F)
M184V  susceptible to  DDI (F)
M184V  susceptible to  ABC (F)
M184V  susceptible to  TDF (F)
M184V  susceptible to  EFV (F)


(242) 16816549: Selective didanosine pressure resulted in the appearance of M184V and L74V after 38 weeks in two of four subtype C selections
*** TP(2) NP(0) BASE_C(2)
DDI  resulted to  M184V (T)
DDI  resulted to  L74V (T)

(243) 16816549: The K65R transitions in subtype C and other subtypes (AGG and AGA) conferred similar 6.5-10-fold resistance to tenofovir and five to 25-fold cross-resistance to each of abacavir, lamivudine, and didanosine, while not affecting zidovudine susceptibility
*** TP(4) NP(4) BASE_C(8)
K65R  resistance to  TDF (T)
K65R  resistance to  ABC (T)
K65R  resistance to  3TC (T)
K65R  resistance to  DDI (T)
K65R  not affecting  susceptibility to   AZT (TN)

(244) 16641288: K65R reduced AZT resistance from &gt;50-fold to &lt;2.5-fold in both backgrounds
*** TP(1) NP(0) BASE_C(1)
K65R  reduced  resistance to   AZT (T)

(245) 16641288: In addition, TAMs antagonized the phenotypic effect of K65R, reducing resistance to tenofovir, abacavir, 2',3'-dideoxycytidine, dideoxyinosine, and stavudine
*** TP(5) NP(0) BASE_C(5)
K65R  reducing resistance to  TDF (T)
K65R  reducing resistance to  ABC (T)
K65R  reducing resistance to  DDC (T)
K65R  reducing resistance to  DDI (T)
K65R  reducing resistance to  D4T (T)

(246) 16640096: HIV-1 with TAMs shows reduced susceptibility to all NRTIs, most notably AZT, whereas HIV-1 with K65R shows reduced susceptibility to all NRTIs except AZT
*** TP(0) NP(1) BASE_C(1)
K65R  reduced susceptibility to  AZT (F)

(247) 16640096: However, when present together, K65R can restore susceptibility to AZT
*** TP(1) NP(0) BASE_C(1)
K65R  susceptibility to  AZT (T)

(248) 16640096: K65R mediated decreased binding/incorporation of TFV and AZT (increased Ki/Km of 7.1- and 4.3-fold, respectively), but also decreased excision of TFV and AZT (0.7- and 0.3-fold, respectively) when compared with wild-type RT
*** TP(4) NP(0) BASE_C(4)
K65R  incorporation to  TDF (T)
K65R  incorporation to  AZT (T)
K65R  decreased excision to  TDF (T)
K65R  decreased excision to  AZT (T)

(249) 16640096: When these mutations were combined, K65R reversed TAM-mediated AZT resistance by strongly reducing AZT excision
*** TP(1) NP(1) BASE_C(2)
K65R  mediated  resistance to   AZT (F)

(250) 16640096: Thus, consistent with clinical HIV-1 genotyping data, there appears to be no net NRTI resistance benefit for TAMs and K65R to develop together in patients taking AZT and TFV disoproxil fumarate, where the TAM pathway alone provides the greatest resistance for both drugs.
*** TP(2) NP(0) BASE_C(2)
K65R  resistance to  AZT (T)
K65R  resistance to  TDF (T)

(251) 16555278: The mutation RT-K65R confers resistance to tenofovir (TDF)
*** TP(1) NP(0) BASE_C(1)
K65R  resistance to  TDF (T)

(252) 16555278: Previous AIDS, the use of abacavir, and treatment with efavirenz at GRT were independently associated with a greater risk of expressing K65R, while patients with longer exposure to lamivudine were less likely to present the mutation
*** TP(1) NP(1) BASE_C(2)
ABC  associated with  K65R (T)

(253) 16440988: The K65R mutation in the HIV reverse transcriptase (RT) confers reduced susceptibility to 3TC, ddC, ddI, abacavir, and tenofovir in vitro
*** TP(5) NP(0) BASE_C(5)
K65R  reduced susceptibility to  3TC (T)
K65R  reduced susceptibility to  DDC (T)
K65R  reduced susceptibility to  DDI (T)
K65R  reduced susceptibility to  ABC (T)
K65R  reduced susceptibility to  TDF (T)

(254) 16440988: The Q151M mutation confers reduced susceptibility to many of the approved anti-HIV nucleoside analogues with the exception of 3TC and tenofovir
*** TP(0) NP(2) BASE_C(2)
Q151M  not  reduced susceptibility to  3TC (TN)
Q151M  not  reduced susceptibility to  TDF (TN)

(255) 16440988: Overall, this study demonstrated that K65R and K65R/Q151M related drug resistance to FTC and 3TC was mainly due to a significant decrease in the rate of incorporation
*** TP(4) NP(0) BASE_C(4)
K65R  resistance to  FTC (T)
K65R  resistance to  3TC (T)
Q151M  resistance to  FTC (T)
Q151M  resistance to  3TC (T)

(256) 16386013: The risk of selecting a nucleotide excision or the 65R mutations is minimised with abacavir plus lamivudine or tenofovir plus emtricitabine when they are combined with boosted protease inhibitors (PIs) or efavirenz
*** TP(0) NP(4) BASE_C(4)
ABC  excision to  65R (F)

(257) 16312183: In HIV-2 isolates, the Q151M mutation alone impacts only the phenotypic susceptibility to stavudine and abacavir
*** TP(2) NP(0) BASE_C(2)
Q151M  susceptibility to  D4T (T)
Q151M  susceptibility to  ABC (T)

(258) 16305515: The M184V mutation appears to be the cornerstone of higher level resistance in regimens containing abacavir, imparting a 2-4 fold reduction in the susceptibility of HIV to abacavir.
*** TP(2) NP(0) BASE_C(2)
M184V  higher level resistance to  ABC (T)
M184V  reduction in the susceptibility to  ABC (T)

(259) 16299731: A correlation was found between K20R and lamivudine resistance (P = 0.006) while T39A (P = 0.005), K43EQN (&lt;0.001), E203KD (P = 0.010), and H208Y (P = &lt; 0.001) seemed to be associated with a previous use of zidovudine and stavudine and with the development of thymidine analog resistance
*** TP(3) NP(3) BASE_C(6)
K20R  resistance to  3TC (T)
K20R  associated with  AZT (T)
K20R  associated with  D4T (T)

(260) 16299731: For H208Y, an association with use/resistance to abacavir (P = 0.004) was also noted
*** TP(1) NP(0) BASE_C(1)
H208Y  resistance to  ABC (T)

(261) 16299731: D218E showed a weak association to didanosine resistance (P = 0.013)
*** TP(1) NP(0) BASE_C(1)
D218E  resistance to  DDI (T)

(262) 16267763:  The tenofovir disoproxil fumarate/abacavir/lamivudine regimen resulted in an unexpected and unacceptably high rate of nonresponse and incidence of K65R and M184V/I
*** TP(6) NP(0) BASE_C(6)
TDF  incidence to  K65R (T)
ABC  incidence to  K65R (T)
3TC  incidence to  K65R (T)
TDF  incidence to  M184V/I (T)
ABC  incidence to  M184V/I (T)
3TC  incidence to  M184V/I (T)

(263) 15980333: The L74V and M184V mutations in the reverse transcriptase (RT) gene of human immunodeficiency virus type 1 (HIV-1) are frequently associated with resistance to the nucleoside reverse transcriptase inhibitors abacavir, didanosine, and lamivudine
*** TP(6) NP(0) BASE_C(6)
L74V  resistance to  ABC (T)
L74V  resistance to  DDI (T)
L74V  resistance to  3TC (T)
M184V  resistance to  ABC (T)
M184V  resistance to  DDI (T)
M184V  resistance to  3TC (T)

(264) 15980333: To understand the biochemical mechanisms responsible for the hypersensitization of L74V-containing viruses to ZDV, we studied the efficiency of excision of ZDV-monophosphate (ZDV-MP)-terminated primers by recombinant wild-type and mutated HIV-1 RTs in cell-free assays
*** TP(1) NP(0) BASE_C(1)
L74V  excision to  AZT (T)

(265) 15885814: The multi-drug resistance HIV-1 genotype A62V/V75I/F77L/F116Y/Q151M is associated with resistance to many nucleoside reverse transcriptase inhibitors including AZT, ddI, ddC, d4T, abacavir, and 3TC
*** TP(30) NP(0) BASE_C(30)
A62V  resistance to  AZT (T)
A62V  resistance to  DDI (T)
A62V  resistance to  DDC (T)
A62V  resistance to  D4T (T)
A62V  resistance to  ABC (T)
A62V  resistance to  3TC (T)
V75I  resistance to  AZT (T)
V75I  resistance to  DDI (T)
V75I  resistance to  DDC (T)
V75I  resistance to  D4T (T)
V75I  resistance to  ABC (T)
V75I  resistance to  3TC (T)
F77L  resistance to  AZT (T)
F77L  resistance to  DDI (T)
F77L  resistance to  DDC (T)
F77L  resistance to  D4T (T)
F77L  resistance to  ABC (T)
F77L  resistance to  3TC (T)
F116Y  resistance to  AZT (T)
F116Y  resistance to  DDI (T)
F116Y  resistance to  DDC (T)
F116Y  resistance to  D4T (T)
F116Y  resistance to  ABC (T)
F116Y  resistance to  3TC (T)
Q151M  resistance to  AZT (T)
Q151M  resistance to  DDI (T)
Q151M  resistance to  DDC (T)
Q151M  resistance to  D4T (T)
Q151M  resistance to  ABC (T)
Q151M  resistance to  3TC (T)

(266) 15764961: The PhenoSense assay was also significantly more likely than the Antivirogram assay to detect resistance to abacavir, didanosine, and stavudine in isolates with the common drug resistance mutations M41L, M184V, and T215Y (+/-L210W)
*** TP(16) NP(0) BASE_C(16)
M41L  resistance to  ABC (T)
M41L  resistance to  DDI (T)
M41L  resistance to  D4T (T)
M184V  resistance to  ABC (T)
M184V  resistance to  DDI (T)
M184V  resistance to  D4T (T)
T215Y  resistance to  ABC (T)
T215Y  resistance to  DDI (T)
T215Y  resistance to  D4T (T)
L210W  resistance to  ABC (T)
L210W  resistance to  DDI (T)
L210W  resistance to  D4T (T)

(267) 15183338: In addition, point mutations conferring resistance to NNRTIs (Y181C and L100I) or NRTIs (K65R, L74V, and M184V) partially resensitize the resistant viruses to AZT by inhibiting ATP-phosphorolysis
*** TP(5) NP(0) BASE_C(5)
Y181C  resistant to  AZT (T)
L100I  resistant to  AZT (T)

(268) 15168738: The response to tenofovir disoproxil fumarate (TDF) therapy is also limited by certain patterns of TAMs (&gt; or = 3 TAMs with M41L or L210W)
*** TP(2) NP(0) BASE_C(2)
M41L  response to  TDF (T)
L210W  response to  TDF (T)

(269) 15168738: The K65R mutation can result from tenofovir DF, abacavir, stavudine, zalcitabine or didanosine therapy
*** TP(5) NP(0) BASE_C(5)
K65R  result to  TDF (T)
K65R  result to  ABC (T)
K65R  result to  D4T (T)
K65R  result to  DDC (T)
K65R  result to  DDI (T)

(270) 15168738: From in vitro phenotypic analysis, the K65R mutation shows no cross-resistance to zidovudine, but low-level resistance to tenofovir and the other NRTIs
*** TP(2) NP(2) BASE_C(4)
K65R  resistance to  AZT (F)
K65R  low level resistance to  TDF (T)

(271) 15168738: Based on clinical cut-offs established for the individual NRTIs, the phenotypic results with K65R suggest full-to-partial drug activity for multiple NRTIs, including tenofovir, against the K65R mutant
*** TP(1) NP(0) BASE_C(1)
TDF  results to  K65R (T)

(272) 15024131: These data indicate that the concurrence of HLA-B*5701 and Hsp70-Hom M493T alleles is necessary for the development of abacavir hypersensitivity, which is likely to be mediated by an HLA-B*5701-restricted immune response to abacavir.
*** TP(0) NP(2) BASE_C(2)
M493T  response to  ABC (T)
M493T  response to  ABC (T)

(273) 14513419: Drugs were grouped by the effect of the M184V mutation: susceptibility to group 1 drugs (zidovudine, stavudine, tenofovir, and adefovir) increased when M184V was present, whereas susceptibility to group 2 drugs (didanosine, zalcitabine, abacavir, and lamivudine) decreased
*** TP(8) NP(0) BASE_C(8)
M184V  susceptibility to  AZT (T)
M184V  susceptibility to  D4T (T)
M184V  susceptibility to  TDF (T)
M184V  susceptibility to  DDI (T)
M184V  susceptibility to  DDC (T)
M184V  susceptibility to  ABC (T)
M184V  susceptibility to  3TC (T)

(274) 13130407: The signature mutation is the K65R mutation, which causes variable loss in susceptibility to tenofovir DF, didanosine, and abacavir
*** TP(0) NP(3) BASE_C(3)
K65R  loss in susceptibility to  TDF (T)
K65R  loss in susceptibility to  DDI (T)
K65R  loss in susceptibility to  ABC (T)

(275) 12960821:  Multi-NRTI resistance (NAM and Q151M) and M184V (only in 3TC failure) are commonly found in HIV-1 subtype A/E infection associated with NRTI failure
*** TP(1) NP(1) BASE_C(2)
3TC  resistance to  Q151M (F)
3TC  resistance to  M184V (T)

(276) 12960821: Suboptimal d4T/ddI therapy led to a high incidence of V75T and L74V mutations
*** TP(4) NP(0) BASE_C(4)
D4T  high incidence to  V75T (T)
DDI  high incidence to  V75T (T)
D4T  high incidence to  L74V (T)
DDI  high incidence to  L74V (T)

(277) 12760870: Replication-competent HBV constructs containing the reverse transcriptase domain L180M/M204V and M204I (rtL180M/M204V and rtM204I) mutations associated with lamivudine resistance were used to produce stable cell lines that express the resistant virus
*** TP(3) NP(0) BASE_C(3)
L180M  resistance to  3TC (T)
M204V  resistance to  3TC (T)
M204I  resistance to  3TC (T)

(278) 12760870: HBV produced by these cell lines was shown to have a marked decrease in sensitivity to lamivudine, with 450- and 3,000-fold shifts in the 50% inhibitory concentrations for the rtM204I and rtL180M/M204V viruses, respectively, compared to that for the wild-type virus
*** TP(3) NP(0) BASE_C(3)
M204V  decrease in sensitivity to  3TC (T)

(279) 12384348: K65R-containing viruses showed decreases in susceptibility to tenofovir, didanosine (ddI), abacavir, and (-)-beta-D-dioxolane guanosine (DXG; the active metabolite of amdoxovir) but appeared to be fully susceptible to zidovudine and stavudine in vitro
*** TP(5) NP(0) BASE_C(5)
K65R  decreases in susceptibility to  TDF (T)
K65R  decreases in susceptibility to  DDI (T)
K65R  decreases in susceptibility to  ABC (T)
K65R  fully susceptible to  AZT (T)
K65R  fully susceptible to  D4T (T)

(280) 12384348: Viruses containing the K65R and M184V mutations showed further decreases in susceptibility to ddI and abacavir but increased susceptibility to tenofovir compared to the susceptibilities of viruses with the K65R mutation
*** TP(6) NP(0) BASE_C(6)
K65R  decreases in susceptibility to  DDI (T)
K65R  decreases in susceptibility to  ABC (T)
M184V  decreases in susceptibility to  DDI (T)
M184V  decreases in susceptibility to  ABC (T)
K65R  increased susceptibility to  TDF (T)
M184V  increased susceptibility to  TDF (T)

(281) 12384348: For the mutant viruses with the K65R and M184V mutations, the increase in tenofovir susceptibility compared to that of the mutants with K65R correlated with a decrease in the tenofovir inhibitory capacity that was mediated primarily by an increased K(m) of dATP
*** TP(2) NP(0) BASE_C(2)
K65R  increase in  susceptibility to   TDF (T)
M184V  increase in  susceptibility to   TDF (T)

(282) 12384348: The decrease in susceptibility to ddI by mutants with the K65R and M184V mutations correlated with an increase in the inhibitory capacity mediated by an increased K(i)
*** TP(2) NP(0) BASE_C(2)
K65R  decrease in susceptibility to  DDI (T)
M184V  decrease in susceptibility to  DDI (T)

(283) 12384348: ATP-mediated removal of carbovir as well as small increases in the inhibitory capacity of carbovir appear to contribute to the resistance of mutants with the K65R mutation and the mutants with the K65R and M184V mutations to abacavir
*** TP(2) NP(0) BASE_C(2)
ABC  resistance to  K65R (T)

(284) 12370512: The K65R mutation in HIV-1 reverse transcriptase is associated with reduced susceptibility to abacavir and tenofovir
*** TP(2) NP(0) BASE_C(2)
K65R  reduced susceptibility to  ABC (T)
K65R  reduced susceptibility to  TDF (T)

(285) 12370512: The presence of K65R is associated with previous abacavir use
*** TP(1) NP(0) BASE_C()
K65R  associated with  ABC (T)

(286) 12176989: It was found that, similar to the multidrug-resistant mutant reverse transcriptase (RT)(Q151M), the mutations L74V, M184V, and a triple mutant containing L74V/Y115F/M184V all caused increased selectivity for dGTP over the active metabolite of abacavir (carbovir triphosphate)
*** TP(4) NP(0) BASE_C(4)
ABC  resistant to  Q151M (T)

(287) 12010361: The M184V mutation in the HIV-1 reverse transcriptase gene is primarily associated with rapid, high-level lamivudine (3TC) resistance
*** TP(1) NP(0) BASE_C(1)
M184V  high level  resistance to   3TC (T)

(288) 12010361: While fitness considerations are likely to be a major contributor to the clinical observations noted, there are a number of other potential mechanisms that may contribute to a continuing response to 3TC in the presence of M184V
*** TP(1) NP(0) BASE_C(1)
M184V  response to  3TC (T)

(289) 11920313: Both E44D and V118I were more frequently associated with stavudine and didanosine than with zidovudine and lamivudine treatment
*** TP(8) NP(0) BASE_C(8)
E44D  associated with  D4T (T)
E44D  associated with  DDI (T)
V118I  associated with  D4T (T)
V118I  associated with  DDI (T)
E44D  associated with  AZT (T)
E44D  associated with  3TC (T)
V118I  associated with  AZT (T)
V118I  associated with  3TC (T)

(290) 11920313: Site-directed mutagenesis confirmed that 44D and 118I can decrease phenotypic susceptibility not only to lamivudine but also to most other nucleoside analogues, particularly stavudine and abacavir
*** TP(6) NP(0) BASE_C(6)
44D  decrease phenotypic susceptibility to  3TC (T)
118I  decrease phenotypic susceptibility to  3TC (T)
44D  decrease phenotypic susceptibility to  D4T (T)
44D  decrease phenotypic susceptibility to  ABC (T)
118I  decrease phenotypic susceptibility to  D4T (T)
118I  decrease phenotypic susceptibility to  ABC (T)

(291) 11782585: Similar analysis showed that recombinant viruses harboring mutations known to confer resistance to NRTIs (zidovudine, lamivudine, and abacavir) and NNRTIs (efavirenz and nevirapine) as well as the multidrug resistance-associated mutation Q151M and double codon insertions (SS and SG) were also susceptible to inhibition by DXG
*** TP(5) NP(0) BASE_C(5)
Q151M  resistance to  AZT (T)
Q151M  resistance to  3TC (T)
Q151M  resistance to  ABC (T)
Q151M  resistance to  EFV (T)
Q151M  resistance to  NVP (T)

(292) 11751116: In conclusion, the combination of M184V with zidovudine mutations gives rise to high-level abacavir resistance, which may be clinically relevant
*** TP(1) NP(1) BASE_C(2)
M184V  high level  resistance to   ABC (T)

(293) 11678471: These six mutations (M41L, D67N, K70R, L210W, T215Y/F, K219Q) enhance RT pyrophosphorolysis to confer high-level viral resistance to zidovudine, and clinically significant loss of response to stavudine and didanosine
*** TP(18) NP(18) BASE_C(36)
M41L  high level viral resistance to  AZT (T)
D67N  high level viral resistance to  AZT (T)
K70R  high level viral resistance to  AZT (T)
L210W  high level viral resistance to  AZT (T)
T215Y/F  high level viral resistance to  AZT (T)
K219Q  high level viral resistance to  AZT (T)
M41L  significant loss of response to  D4T (T)
M41L  significant loss of response to  DDI (T)
D67N  significant loss of response to  D4T (T)
D67N  significant loss of response to  DDI (T)
K70R  significant loss of response to  D4T (T)
K70R  significant loss of response to  DDI (T)
L210W  significant loss of response to  D4T (T)
L210W  significant loss of response to  DDI (T)
T215Y/F  significant loss of response to  D4T (T)
T215Y/F  significant loss of response to  DDI (T)
K219Q  significant loss of response to  D4T (T)
K219Q  significant loss of response to  DDI (T)

(294) 11491416: The presence of the HIV reverse transcriptase (RT) resistance mutation, M184V, induced by lamivudine and abacavir treatment results in increased tenofovir, adefovir and zidovudine susceptibility for HIV-1 with zidovudine-associated RT mutations in vitro
*** TP(3) NP(3) BASE_C(6)
M184V  results to  TDF (F)
M184V  susceptibility to  AZT (T)
M184V  susceptibility   AZT (T)

(295) 11264998: Other features of NRTI resistance, such as the theoretic reversal of zidovudine resistance associated with the M184V mutation or the powerful influence of the Q151M multiple-drug resistance mutation, have revealed the unpredictable nature of HIV resistance and how much we still need to learn
*** TP(2) NP(0) BASE_C(2)
M184V  resistance to  AZT (T)

(296) 10720512: Abacavir therapy in vivo resulted in large decreases in HIV load (&gt;1 log), even in 1 subject who had the M184V mutation at baseline
*** TP(0) NP(1) BASE_C(1)
ABC  decreases  resulted   M184V (F)

(297) 10458616: An HIV strain encoding the M184V mutation was susceptible to the combination of MA and abacavir
*** TP(1) NP(0) BASE_C(1)
M184V  susceptible to  ABC (T)

(298) 9619801:  To investigate the prevalence and magnitude of M184V-mediated changes in susceptibility to zalcitabine, didanosine, stavudine and abacavir (1592U89 succinate) in a cohort of lamivudine-treated patients
*** TP(5) NP(0) BASE_C(5)
M184V  mediated changes in susceptibility to  DDC (T)
M184V  mediated changes in susceptibility to  DDI (T)
M184V  mediated changes in susceptibility to  D4T (T)
M184V  mediated changes in susceptibility to  ABC (T)

(299) 9619801: There were no other genotypic changes in addition to M184V known to be associated with abacavir resistance
*** TP(1) NP(0) BASE_C(1)
M184V  resistance to  ABC (T)

(300) 18482778: This work demonstrates that the T215V mutation decreases the susceptibility of HIV-1 to d4T, and consequently, it could compromise the response to regimens containing this antiviral.
*** TP(1) NP(0) BASE_C(1)
T215V  decreases the susceptibility to  D4T (T)

(301) 18216099: Virologic analysis showed that N348I conferred multiclass resistance to NNRTIs (NVP and delavirdine) and to nucleoside reverse transcriptase inhibitors (zidovudine [AZT] and didanosine [ddI])
*** TP(4) NP(0) BASE_C(4)
N348I  resistance to  NVP (T)
N348I  resistance to  DLV (T)
N348I  resistance to  AZT (T)
N348I  resistance to  DDI (T)

(302) 18216099: Acquisition of N348I was frequently observed in AZT- and/or ddI-containing therapy (12.5%; n = 48; P &lt; 0.0001) and was accompanied with thymidine analogue-associated mutations, e.g., T215Y (n = 5/6) and the lamivudine resistance mutation M184V (n = 1/6) in a Japanese cohort
*** TP(3) NP(6) BASE_C(9)
N348I  resistance to  3TC (F)

(303) 17944683: Although M184I/V may reduce the genetic barrier of ddI for mutations such as K65R and L74V, the lack of re-emergence of M184I/V in the minor quasispecies of most patients who failed ddI suggests that M184I/V was not a preferred route to ddI resistance in our patient population.
*** TP(1) NP(2) BASE_C(3)
M184I/V  resistance to  DDI (F)

(304) 17725415: In a stepwise, multiple regression analysis, the presence of the K103N mutation at initiation of therapy was associated with VF in both arms (p = 0.001), however, there was a higher incidence of VF in the stavudine arm compared to the emtricitabine arm regardless of the presence or absence of mutations at baseline (p = 0.001)
*** TP(2) NP(0) BASE_C(2)
K103N  higher incidence to  D4T (T)
K103N  higher incidence   FTC (T)

(305) 17678469: Although limited by relatively small numbers, our data suggest that the 67N 70R 215Y genotype may be the HIV-1C-specific response to the first-line ZDV/ddI-containing regimen at the time of virologic failure
*** TP(0) NP(6) BASE_C(6)
67N  response to  AZT (F)
67N  response to  DDI (F)
70R  response to  AZT (F)
70R  response to  DDI (F)
215Y  response to  AZT (F)
215Y  response to  DDI (F)

(306) 17287264: Strikingly, however, the M184V mutant, although fully resistant to 3TC in P4 cells, maintained some susceptibility to 3TC in macrophages from 8 of 11 donors
*** TP(1) NP(1) BASE_C(2)
M184V  susceptibility to  3TC (T)

(307) 16152754: Eight out of nine patients with available genotype after virological failure showed resistance mutations to NVP (Y181C and others) and 3TC (M184V/I), and four of them also had ddI resistance (L74V)
*** TP(3) NP(0) BASE_C(3)
Y181C  resistance to  NVP (T)
L74V  resistance to  DDI (T)

(308) 15933559: The most common ZDV mutation noted at baseline was the T215Y/F (n = 7) mutation; 2 of these infants also had the M41L mutation, which is associated with high level ZDV resistance
*** TP(1) NP(1) BASE_C(2)
M41L  high level  resistance to   AZT (T)

(309) 15044478: Here we show that recombinant viruses carrying K65R and K65R/L74V display the same resistance level to ddI (about 9.5-fold) relative to wild type
*** TP(2) NP(0) BASE_C(2)
K65R  resistance to  DDI (T)
L74V  resistance to  DDI (T)

(310) 14565328: Selected AZT resistant variants contained amino acid substitutions in positions D67A and K70R
*** TP(2) NP(0) BASE_C(2)
D67A  resistant to  AZT (T)
K70R  resistant to  AZT (T)

(311) 14565328: Our studies was not revealed substitution at position 75 for ph-AZT resistant variants, whereas substitution at position L214F have been observed in both experiments using AZT and ph-AZT
*** TP(1) NP(0) BASE_C(1)
L214F  resistant to  AZT (T)

(312) 14565328: Selected d4T resistant mutants contained amino acid substitutions in positions N54D and P52R
*** TP(2) NP(0) BASE_C(2)
N54D  resistant to  D4T (T)
P52R  resistant to  D4T (T)

(313) 12898440: These results show that ddI continues to provide activity against viruses with the M184V/I mutation and suggest that the presence of the M184V/I mutation should not preclude the use of ddI in nucleoside-experienced patients.
*** TP(0) NP(1) BASE_C(1)
M184V/I  results to  DDI (F)

(314) 11865396: Disease progression was not associated with mutations in the reverse-transcriptase gene previously associated with resistance to ddI (L74V, K65R, or M184V)
*** TP(3) NP(0) BASE_C(3)
L74V  resistance to  DDI (T)
K65R  resistance to  DDI (T)
M184V  resistance to  DDI (T)

(315) 11865396: The selection of the T69D/N mutation in children with HIV-1 disease progression during ddI therapy suggests that this mutation confers a fitness advantage to the virus that may include resistance to ddI.
*** TP(1) NP(0) BASE_C(1)
T69D/N  resistance to  DDI (T)

(316) 11090748: The M184V mutation of the reverse transcriptase gene of HIV-1 has been associated with resistance to 3TC, ddC and ddI
*** TP(3) NP(0) BASE_C(3)
M184V  resistance to  3TC (T)
M184V  resistance to  DDC (T)
M184V  resistance to  DDI (T)

(317) 11000201: The majority of human immunodeficiency virus type 1 (HIV-1)-infected patients treated with zidovudine (AZT) plus zalcitabine (ddC) and didanosine (ddI) develop AZT resistance mediated by mutations such as T215Y and M41L
*** TP(2) NP(6) BASE_C(8)
AZT  mediated to  T215Y (F)
AZT  mediated to  M41L (F)

(318) 10858331: However, when introduced into a genetic background for AZT resistance (D67N, K70R, T215Y, T219Q), the K65R mutation reversed the AZT resistance
*** TP(5) NP(0) BASE_C(5)
K65R  resistance to  AZT (T)

(319) 10858331: DNA sequencing of RT clones derived from the second resistant isolate identified the L74V mutation, previously reported to cause ddI resistance
*** TP(1) NP(0) BASE_C(1)
L74V  resistance to  DDI (T)

(320) 10858331: The L74V mutation also decreased the AZT resistance when the mutation was introduced into a genetic background for AZT resistance (D67N, K70R, T215Y, T219Q) but to a lesser degree than the K65R mutation did
*** TP(6) NP(0) BASE_C(6)
L74V  decreased the  resistance to   AZT (T)
K65R  resistance to  AZT (T)

(321) 10634203: ZDV resistance mutations T215Y/F, M41L, and K70R were found in 2, 5, and 12 individuals, respectively
*** TP(3) NP(0) BASE_C(3)
T215Y/F  resistance to  AZT (T)
M41L  resistance to  AZT (T)
K70R  resistance to  AZT (T)

(322) 10634203: One carried both mutations T215Y and M41L known to confer a high degree of phenotypic resistance to ZDV
*** TP(2) NP(0) BASE_C(2)
T215Y  resistance to  AZT (T)
M41L  resistance to  AZT (T)

(323) 10534734: Twelve patients had mutations associated with zidovudine resistance (3 T215Y - M41L - L210W; 3 T215Y - M41L; 2 T215Y - L210W; 3 T215Y; 1 K70R) and 1 patient had a multi-dideoxynucleoside resistance mutation (QI5IM)
*** TP(5) NP(5) BASE_C(10)
T215Y  resistance to  AZT (T)
M41L  resistance to  AZT (T)
L210W  resistance to  AZT (T)
K70R  resistance to  AZT (T)

(324) 10390221: One sample (brp004, subtype B) showed an AZT resistance secondary mutation at position K70R
*** TP(1) NP(0) BASE_C(1)
K70R  resistance to  AZT (T)

(325) 10390221: Three of these non-B isolates, named brp004, brp063, and brp069, revealed three other relevant AZT resistance mutations-a T215F mutation and two M41L mutations, respectively-hidden by the nonreactivity to line probe assay strips on the respective codon regions
*** TP(1) NP(1) BASE_C(2)
T215F  resistance to  AZT (T)

(326) 10390221: The isolate brp004 also carried a D67N AZT resistance mutation revealed by direct sequencing
*** TP(1) NP(0) BASE_C(1)
D67N  resistance to  AZT (T)

(327) 9573252: In addition, the presence of AZT also causes viruses containing the M41L and T215Y substitutions to have diminished sensitivity to other nucleoside analogs (i.e., ddC, ddI, and d4T)
*** TP(6) NP(2) BASE_C(8)
M41L  diminished sensitivity to  DDC (T)
M41L  diminished sensitivity to  DDI (T)
M41L  diminished sensitivity to  D4T (T)
T215Y  diminished sensitivity to  DDC (T)
T215Y  diminished sensitivity to  DDI (T)
T215Y  diminished sensitivity to  D4T (T)

(328) 9573252: Our results suggest that the use of AZT may be contraindicated in those patients for whom resistance to this compound (M41L and/or T215Y) has been demonstrated.
*** TP(2) NP(0) BASE_C(2)
AZT  resistance to  M41L (T)
AZT  resistance to  T215Y (T)

(329) 9254628: Two mutants of HIV-1 reverse transcriptase (RT) associated with high-level resistance of the virus to AZT (RT- D67N, K70R, T215Y, K219Q, and M41L) or 3-TC (RT-3TC: M184V) were expressed in Escherichia coli and purified
*** TP(6) NP(0) BASE_C(6)
D67N  high level resistance to  AZT (T)
K70R  high level resistance to  AZT (T)
T215Y  high level resistance to  AZT (T)
K219Q  high level resistance to  AZT (T)
M41L  high level resistance to  AZT (T)

(330) 9087484: Both an MT-2 cell-based culture assay and a cell-free virion-associated RT inhibition assay showed that viruses possessing an L74V and/or M184V mutation or a K65R mutation had reduced sensitivity to ddI
*** TP(3) NP(0) BASE_C(3)
L74V  reduced sensitivity to  DDI (T)

(331) 7594706: However, after prolonged ddI monotherapy, mutations associated with zidovudine resistance (M41L, D67N, K70R, and/or T215Y) were detected in HIV-1 isolates from both patients
*** TP(4) NP(4) BASE_C(8)
M41L  resistance to  AZT (T)
D67N  resistance to  AZT (T)
K70R  resistance to  AZT (T)
T215Y  resistance to  AZT (T)

(332) 7525567: HIV-1 cross-resistance to ddC/3TC/ddI resulting from the K65R mutation may therefore involve selective alterations in substrate/inhibitor recognition
*** TP(3) NP(0) BASE_C(3)
K65R  resistance to  DDC (T)
K65R  resistance to  3TC (T)
K65R  resistance to  DDI (T)

(333) 8321920: The results obtained with total 14C measurements suggest that ciprofloxacin does not alter the disposition of ddI in the rat, although unchanged ddI was not determined.
*** TP(1) NP(0) BASE_C(1)
DDI  results to  14C (T)

(334) 17310813:  Two RT polymorphisms were associated with a reduced virological response to ddl, R211A/D/G/K/S and L228H/M/R, and one with a better virological response: F214L
*** TP(3) NP(0) BASE_C(3)
R211A/D/G/K/S  reduced virological response to  DDI (T)
L228H/M/R  reduced virological response to  DDI (T)

(335) 17310813: A mutation score (M41L+D67N+T69D-K70R +L74V-M 1 84V/I+T21 5Y/F+ K219Q/E+ R211A/D/G/K/S+ L228H/M/R), including two RT polymorphisms not previously described to be associated with ddl resistance (211 and 228) and RT mutations previously described, was associated with a continuum of virological response and increased the predictability of virological response to ddl
*** TP(18) NP(0) BASE_C(18)
M41L  resistance to  DDI (T)
D67N  resistance to  DDI (T)
T69D  resistance to  DDI (T)
K70R  resistance to  DDI (T)
L74V  resistance to  DDI (T)
84V/I  resistance to  DDI (T)
K219Q/E  resistance to  DDI (T)
R211A/D/G/K/S  resistance to  DDI (T)
L228H/M/R  resistance to  DDI (T)
M41L  response to  DDI (T)
D67N  response to  DDI (T)
T69D  response to  DDI (T)
K70R  response to  DDI (T)
L74V  response to  DDI (T)
84V/I  response to  DDI (T)
K219Q/E  response to  DDI (T)
R211A/D/G/K/S  response to  DDI (T)
L228H/M/R  response to  DDI (T)

(336) 15865231:  In vitro phenotypic resistance studies suggest that the presence of the M184V mutation leads to a reduction in HIV-1 susceptibility to didanosine (ddl)
*** TP(1) NP(0) BASE_C(1)
M184V  reduction in HIV 1 susceptibility to  DDI (T)

(337) 15865231:  Amongst patients on ddl-containing HAART, median fold changes in phenotypic susceptibility to ddl were greater in patients with the M184V mutation (fold changes of 2.2 vs 1.2, P&lt;0.001)
*** TP(1) NP(0) BASE_C(1)
M184V  susceptibility to  DDI (T)

(338) 15865231:  While the M184V did increase the fold resistance of HIV to ddl, these changes appeared to be lower than the clinically relevant threshold for phenotypic resistance for this drug.
*** TP(1) NP(0) BASE_C(1)
M184V  increase the fold resistance to  DDI (T)

(339) 12083326: Mutations in RT gene (M41L, K70R and T215Y/F) conferring the resistance to zidovudine (ZDV) were most frequent (62.6%), that (M184V) responsible for the resistance to lamivudine (3TC) was less frequent (33.7%), while those linked to the resistance to dideoxyinosine (ddl) and dideoxyinosine together with dideoxycytidine (ddl/ddC) were rather rare (6.5% and 5.1%, respectively)
*** TP(4) NP(12) BASE_C(16)
M41L  resistance to  3TC (F)
K70R  resistance to  3TC (F)
T215Y/F  resistance to  3TC (F)
M41L  resistance to  DDI (F)
K70R  resistance to  DDI (F)
T215Y/F  resistance to  DDI (F)
M184V  resistance to  DDC (F)
M184V  resistance to  DDI (F)


(340) 18444871:  In an adjusted logistic regression, TDF treatment with nonnucleoside reverse-transcriptase inhibitors and/or didanosine was associated with the emergence of K65R, whereas the presence of any of the thymidine analogue mutations D67N, K70R, T215F, or K219E/Q was protective
*** TP() NP(6) BASE_C(8)
TDF  associated with  K65R (T)

(341) 18426370: Assessment of 1177 human immunodeficiency virus (HIV) resistance genotypes at an HIV/AIDS clinic showed a decrease in the incidence of the K65R mutation, from 15.2% of isolates during the period 2002-2004 to 2.7% of isolates during the period 2005-2006 (P &lt; .001), despite elevated and stable rates of tenofovir use
*** TP(1) NP(0) BASE_C(1)
TDF  decrease in the incidence to  K65R (T)

(342) 17567542: After in vitro culturing in the absence of tenofovir, the virus acquired phenotypic resistance towards tenofovir, associated with the acquisition of K70T and the loss of M184V
*** TP(1) NP(1) BASE_C(2)
K70T  resistance to  TDF (T)

(343) 17567542: In vitro culturing in the presence of tenofovir resulted in further enhancement of phenotypic resistance levels towards tenofovir and nucleoside reverse transcriptase inhibitors due to the development of K65R.
*** TP(1) NP(0) BASE_C(1)
K65R  resistance to  TDF (T)

(344) 17329450: In this study, we designed oligonucleotide probes to detect the Q151M mutation, associated with phenotypic resistance to zidovudine, didanosine, zalcitabine, and stavudine, and the M184V mutation, associated with phenotypic resistance to lamivudine and emtricitabine, in HIV-2
*** TP(8) NP(4) BASE_C(12)
Q151M  resistance to  AZT (T)
Q151M  resistance to  DDI (T)
Q151M  resistance to  DDC (T)
Q151M  resistance to  D4T (T)
Q151M  resistance to  3TC (F)
Q151M  resistance to  FTC (F)

(345) 17009933: Resistance mutation K65R is selected for by tenofovir and confers a two- to fourfold reduced susceptibility to this drug
*** TP(1) NP(0) BASE_C(1)
K65R  reduced susceptibility to  TDF (T)

(346) 18444871:  The human immunodeficiency virus type 1 reverse-transcriptase mutation K65R is a single-point mutation that has become more frequent after increased use of tenofovir disoproxil fumarate (TDF)
*** TP(0) NP(1) BASE_C(1)

(347) 18753116: No K65R or ATV/r associated mutations emerged; M184V developed in one patient
*** TP(0) NP(1) BASE_C(2)

(348) 17376023: Naive patients receiving ATV boosted with ritonavir do not develop PI mutations at failure, whereas unboosted ATV in the same scenario induces the I50L mutation, which does not confer cross-resistance to other PIs
*** TP(0) NP(1) BASE_C(1)

(349) 8302309: Analysis of the 14C-sodiumacetate incorporation into viral, cellular and plasmatic membrane lipids has shown that (a) different strains of ATV ASFV have identical composition; (b) viral lipid composition is determined by lipid composition of the infected cells plasmatic membrane; (c) the viral lipid composition is influenced by cells used for propagation of the ASFV.
*** TP(0) NP(1) BASE_C(1)

(350) 18680693: The present review describes some of the adverse effects of antiretroviral drugs in which a genetic predisposition may be involved: efavirenz-induced neurological toxicity, generally associated with the 516G&gt;T polymorphism of liver enzyme cytochrome P450 2B6 (CYP2B6); hypersensitivity reactions to nevirapine, associated with specific alleles of major histocompatibility complex, mainly the HLA-DRB1*0101 allele, which, in combination with a high CD4 lymphocyte count, has been associated with systemic reactions and hepatitis in Caucasians, and the HLA-Cw8 allele, which is associated with hypersensitivity reactions in persons from the Italian island of Sardinia and from Japan; nevirapine-induced hepatotoxicity associated with the C&gt;T polymorphism in position 3435T of the ABCB1 (MDR-1) gene codifying for glycoprotein P (lower risk); hyperbilirubinemia in patients exposed to atazanavir or indinavir carrying the UGT1A1*28 polymorphism; peripheral neuropathy with nucleoside analogues associated with haplogroup T of the mitochondrial genome (higher risk) and with the HFE C282Y genotype of the hemochromatosis gene (lower risk); the mutation in codon 964 (R964C) of the POLG gene that codifies the mitochondrial polymerase DNA gamma described in a Thai patient with lactic acidosis; the ABCC2 gene haplotypes associated with tenofovir-induced proximal tubulopathy, and the risk of pancreatitis in persons with mutations in the CFTR and SPINK-1 genes.
*** TP(0) NP(6) BASE_C(6)

(351) 17576848: Passage of HIV-2(MS) with increasing concentrations of LPV selected mutations V47A and D17N in the HIV-2 protease gene
*** TP(0) NP(2) BASE_C(2)

(352) 17537865: This work describes the X-ray crystal structures of complexes of atazanavir with two HIV-1 protease variants, namely, (i) an enzyme optimized for resistance to autolysis and oxidation, referred to as the cleavage-resistant mutant (CRM); and (ii) the M46I/V82F/I84V/L90M mutant of the CRM enzyme, which is resistant to all approved HIV-1 protease inhibitors, referred to as the inhibitor-resistant mutant
*** TP(0) NP(4) BASE_C(4)

(353) 17197380:  FPV-associated resistance mutations were detected in 5/74 patients with VF, with 4/5 receiving unboosted FPV; in four patients viruses developed I54L or M and one developed the V32I+I47V combination
*** TP(0) NP(3) BASE_C(3)

(354) 16127059: Remarkably, we find that all of the PIs have 2- to 10-fold increased affinities for I50L/A71V protease, except for atazanavir
*** TP(0) NP(2) BASE_C(2)

(355) 15482137: Atazanavir selects for the I50L mutation in HIV protease that confers increased susceptibility to other protease inhibitors in vitro
*** TP(0) NP(1) BASE_C(1)

(356) 15320704: Specific changes are characteristically linked to resistance to each of these compounds (i.e., D30N for nelfinavir, I50L for atazanavir or I50V for amprenavir)
*** TP(0) NP(9) BASE_C(9)

(357) 15156449: For treatment-naive patients receiving atazanavir who experience virologic rebound, the I50L mutation in HIV protease arises, which does not confer cross-resistance to other protease inhibitors
*** TP(0) NP(1) BASE_C(1)

(358) 17116674: In contrast, no major PI mutations were selected in HIV-1 over this period except for D30N in the context of NFV selective pressure
*** TP(0) NP(1) BASE_C(1)

(359) 12097552: Querying a central resistance data repository resulted in the detection of significant associations (P &lt; 0.001) between the presence of APV protease signature mutations and Gag L449F (p1/p6 LP1'F) and P453L (p1/p6 PP5'L) CS changes
*** TP(0) NP(2) BASE_C(2)

(360) 12097552: In both single- and multiple-cycle assay systems and in the context of I50V, the L449F and P453L changes consistently increased the 50% inhibitory concentration of APV, while the CS changes alone had no measurable effect on inhibitor sensitivity
*** TP(0) NP(3) BASE_C(3)

(361) 11668050: The reduced APV at rest in conjunction with an increased CVR indicates a vasomotor dysfunction related to an increased microvascular resting tone in eNOS 894T allele carriers.
*** TP(0) NP(1) BASE_C(1)

(362) 9425000: One NR2A mutant, NR2A(T671A), had an EC50 for glutamate 1000-fold greater than wild type and a 255-fold reduced affinity for APV, yet it had single-channel openings very similar to those of wild type
*** TP(0) NP(1) BASE_C(1)

(363) 1368082: The disruption of the Gram-negative bacterium Alcaligenes eutrophus by high pressure homogenisation, using the APV Gaulin 15M 8BA and 30CD homogenisers is reported
*** TP(0) NP(1) BASE_C(1)

(364) 18241200: As expected, the disease-causing mutant bearing a mutation in the ABC signature motif, CFTR-G551D, exhibited a markedly reduced ATPase activity
*** TP(0) NP(1) BASE_C(1)

(365) 19038365:  The overall prevalence of the K65R mutation in HIV-1 reverse transcriptase has increased in treatment-experienced patients, mostly attributed to the increasing use of tenofovir (TDF)
*** TP(0) NP(1) BASE_C(1)

(366) 17502734: Patients harbouring viruses with amprenavir-specific resistance profiles, such as I50V or V32I + I47V, failed on a darunavir/ritonavir-containing regimen
*** TP(3) NP(6) BASE_C(9)

(367) 16856619: Those with 33F had a significantly higher fold-change for amprenavir (33 vs 19, P&lt;0.0001), ritonavir (162 vs 82, P&lt;0.0001), lopinavir (49 vs 38, P=0.04), and saquinavir (47 vs 41, P=0.02)
*** TP(0) NP(4) BASE_C(4)

(368) 16533835: The computed gated association rate constants of three protease mutants, G48V/V82A/I84V/L90M, G48V, and L90M with three drugs, amprenavir, indinavir, and saquinavir, yield good agreements with experiments
*** TP(0) NP(18) BASE_C(18)

(369) 16464891: The acquisition of mutations 54M and 82F along with naturally occurring changes resulted in multi-PI-resistant viruses (33- to &gt;1000-fold), and only saquinavir retained full activity
*** TP(2) NP(2) BASE_C(4)

(370) 15748098: When used with ritonavir, the accumulation of six or more mutations among L10F/I/V, K20M/R, E35D, R41K, I54V, L63P, V82A/F/T/S and I84V leads to clear decrease in viral response to treatment.In salvage regimens, coadministration of amprenavir with lopinavir/ritonavir induces variations in lopinavir and amprenavir concentrations (decrease or increase in both drug concentrations) compared with the combination with ritonavir alone
*** TP(8) NP(16) BASE_C(24)

(371) 14523274: Indinavir, saquinavir and ritonavir inhibited differentiation of 3T3-L1 and 3T3-F442A cells but did not alter differentiation of either Ob1771 or embryonic stem cells
*** TP(0) NP(1) BASE_C(1)

(372) 12741623: The NRTI mutations selected were in accordance with abacavir known resistance profile, no new TAMs were observed, new L74V or I mutations developed in 39 and 16% of isolates, respectively, however, new M184V mutations were only detected in isolates from two patients, one of whom had added lamivudine + didanosine
*** TP(0) NP(6) BASE_C(6)

(373) 12741623: In this patient population, abacavir with efavirenz preferentially selected for L74V but not for thymidine analogue mutations
*** TP(0) NP(2) BASE_C(2)

(374) 12741623: M184V was rarely selected and was maintained in only 77% of patients who did not add lamivudine or didanosine
*** TP(0) NP(2) BASE_C(2)

(375) 12163585: The N88S mutation occurring in some of these subjects induces amprenavir hypersusceptibility and a reduction of fitness and replication capacity
*** TP(0) NP(1) BASE_C(1)

(376) 12142445: The mutations I50V and V82F/I84V lower the binding affinity of TMC-126 by only a factor of 16 and 11, respectively, indicating that the binding affinity of TMC-126 to the drug-resistant mutants is still higher than the affinity of Amprenavir to the wild-type protease
*** TP(0) NP(3) BASE_C(3)

(377) 11953467: Moreover, one isolate with only two mutations in the protease (L10F/84V) and GagL449F displayed a 7.7-fold increase in lopinavir IC50
*** TP(0) NP(3) BASE_C(3)

(378) 11233298: One of the major concerns associated with anti-HIV agents is the resistance mutation development, and the presence of I50V, M46I/L, I47V, I54L/V and I84V genotype has been observed in amprenavir therapy experienced subjects
*** TP(0) NP(5) BASE_C(5)

(379) 18597780: PR(G48V) was about twofold less susceptible to SQV than to DRV, whereas the opposite was observed for PR(I50V)
*** TP(2) NP(2) BASE_C(4)

(380) 18281688: Only minimal differences are observed in high resolution crystal structures of PR(D25N) complexed to darunavir (DRV), a potent clinical inhibitor, or a non-hydrolyzable substrate analogue, Ac-Thr-Ile-Nle-r-Nle-Gln-Arg-NH(2) (RPB), as compared with PR.DRV and PR.RPB complexes
*** TP(0) NP(1) BASE_C(1)

(381) 17243183: Saquinavir (SQV), the first antiviral HIV-1 protease (PR) inhibitor approved for AIDS therapy, has been studied in complexes with PR and the variants PR(I) (84V) and PR(V) (82A) containing the single mutations I84V and V82A that provide resistance to all the clinical inhibitors
*** TP(0) NP(2) BASE_C(2)

(382) 8380837: The predicted amino acid sequence of this FPV ORF has 24% identity with the F12L ORF of vaccinia virus, the function of which is not currently known
*** TP(0) NP(1) BASE_C(1)

(383) 7535930: The K65R and K65R/M184V RTs showed significantly decreased chain-termination effects during polymerization with the 5'-triphosphates of ddC, 3TC, 2',3'-dideoxyadenosine, and AZT (3'-azido-3'-deoxythymidine) in comparison with wild-type RT
*** TP(0) NP(6) BASE_C(6)

(384) 6329709: 32P-labeled FPV was isolated from the culture medium, whereas 32P-labeled VSV was released from below the cell monolayer by scraping the cells from the culture dish 8 h after infection
*** TP(0) NP(1) BASE_C(1)

(385) 18390885: Two fosamprenavir/ritonavir mutation scores were constructed: score A (L10F/I/V + L33F + M36I + I54L/M/V/A/T/S + I62V + V82A/F/C/G + I84V + L90M) was based only on mutations associated with a worse VR, whereas score B (L10FIV + L33F + M36I + I54L/M/V/A/T/S + A71V - V77I - N88S + L90M) also took into account favourable mutations
*** TP(0) NP(32) BASE_C(32)

(386) 18327981: The particular mutation (Y181C) was not present at any time point during the treatment period with 3TC + AZT + IDV
*** TP(0) NP(3) BASE_C(3)

(387) 17127103: The analysis identified 30N, 88S, and 90M for nelfinavir, 90M for saquinavir, and 82A/T and 46I/L for indinavir as most probable major resistance mutations
*** TP(6) NP(15) BASE_C(21)

(388) 10894284: There was a high frequency (4 of 11) of the protease L10F substitution in ZDV/3TC/IDV-treated patients that was associated with virological failure but did not result in phenotypic resistance to any of the PIs tested
*** TP(0) NP(3) BASE_C(3)

(389) 19166920: The relative activity in skin homogenate SF after co-treatment with IND and SKF-525A decreased to 40.8% of the control
*** TP(0) NP(1) BASE_C(1)

(390) 19136678:  Mutation I54V/L was selected by nelfinavir in subtype G isolates, a mutation not previously described for this drug in subtype B
*** TP(0) NP(1) BASE_C(1)

(391) 17053312: Without indinavir, replicative fitness of wild-type HIV-1 surpassed that of M46I-mutated HIV-1, and the fraction of mutated virus was reduced to about 10% at passage #9
*** TP(0) NP(1) BASE_C(1)

(392) 17053312: In contrast, the fraction of M46I-mutated virus increased to &gt;90% at passage #5 in the presence of 26.4 nM indinavir
*** TP(0) NP(1) BASE_C(1)

(393) 16609363:  To investigate the association between the UGT1A1*6 (G71R) and UGT1A1*28 (promoter (TA)7-repeat) genotypes and hyperbilirubinaemia in Thai patients treated with indinavir, and characterize the inhibition of human UGTs by indinavir in vitro
*** TP(0) NP(1) BASE_C(1)

(394) 16569415: Compared to wild-type PR, PR(F53L) showed lower (15%) catalytic efficiency, 20-fold weaker inhibition by the clinical drug indinavir, and reduced dimer stability, while the inhibition constants of two peptide analog inhibitors were slightly lower than those for PR
*** TP(0) NP(1) BASE_C(1)

(395) 16277992: Inhibition constants (K(i)) of the antiviral drug indinavir for the reaction catalyzed by the mutant enzymes were about threefold and 50-fold higher for PR(L24I) and PR(I50V), respectively, relative to PR and PR(G73S)
*** TP(0) NP(3) BASE_C(3)

(396) 15066177: The crystal structures of the wild-type HIV-1 protease (PR) and the two resistant variants, PR(V82A) and PR(L90M), have been determined in complex with the antiviral drug, indinavir, to gain insight into the molecular basis of drug resistance
*** TP(0) NP(2) BASE_C(2)

(397) 14690411: The variant containing mutation D30N displayed a 2-6-fold increase in K(i) for all inhibitors tested, with nelfinavir showing the greatest increase
*** TP(0) NP(1) BASE_C(1)

(398) 12543687: Cell-free assays revealed that high concentrations of 3TC triphosphate (i.e., &gt;100 micro M) could affect chain termination and/or inhibit purified reverse transcriptase containing the M184V substitution
*** TP(0) NP(1) BASE_C(1)

(399) 12502847: One of the first drug-resistant mutations to arise in the protease, particularly in patients receiving indinavir or ritonavir treatment, is V82A, which compromises the binding of these and other inhibitors but allows the virus to remain viable
*** TP(0) NP(2) BASE_C(2)

(400) 12367727: V82F showed 9-fold resistance to its cognitive protease inhibitor, indinavir; however, it manifested only moderate (2-fold) resistance to a non-cognitive inhibitor, nelfinavir
*** TP(2) NP(0) BASE_C(2)

(401) 12183249: Additional PI resistance mutations, including primary mutation I50V, could be selected in patients failing on LPV/r
*** TP(0) NP(1) BASE_C(1)

(402) 11882275: With regard to NIRT, 7 samples (5.2% of total) showed some mutation of resistance: M41L, D67N, L210W and K219Q, all them secondary to and associated with resistance to zidovudine, abacavir as well as group B multinucleoside-resistance
*** TP(8) NP(0) BASE_C(8)

(403) 11708913: Additionally, ADAMs 19 (44-fold) and 21 (29-fold) were more effective against the A98G mutation (found in association with nevirapine resistance in vitro), and ADAM 21 was 5-fold and 2-fold more potent against the Y181C inactivation mutation than the previously reported ADAMs 15 and 17, respectively
*** TP(1) NP(1) BASE_C(2)

(404) 11391173: The prevalence of mutations associated with resistance to ARV drugs was: 29 (42.6%) to zidovudine, 10 (14.7%) to lamivudine, one (1.5%) to didanosine, one K103N mutation (associated with resistance to delavirdine, nevirapine, and efavirenz), one Y181C mutation (associated with resistance to delavirdine and nevirapine), two to both indinavir (M46I/L and V82A) and saquinavir (G48V and L90M), and one each to ritonavir (V82A) and nelfinavir (D30N)
*** TP(11) NP(42) BASE_C(53)

(405) 11375339: Indinavir also rendered 3T3-F442A adipocytes resistant to insulin for mitogen-activated protein kinase activation at a step distal to IR substrate-1 tyrosine phosphorylation
*** TP(0) NP(1) BASE_C(1)

(406) 10952598: V106A, Y181C, and Y188C mutations, which have been associated with high levels of resistance to other NNRTIs, were rare in the patient samples in this study, both before and after exposure to efavirenz
*** TP(0) NP(3) BASE_C(3)

(407) 10952598: The proportion of patients carrying NNRTI resistance mutations, usually K103N, increased dramatically at the time of initial viral load rebound in cases of treatment failure after exposure to efavirenz
*** TP(0) NP(1) BASE_C(1)

(408) 10950391: The degree of resistance recorded for dOTC (four- to sevenfold), (-)dOTC (five- to eightfold) and (+)dOTC (five- to &gt;18-fold) against these M1841 or M184V mutants, was significantly less than that recorded for 3TC (&gt;100-fold)
*** TP(0) NP(2) BASE_C(2)

(409) 10388843: In order to study drug resistance, the wild-type HIV-1 protease and the mutants R8Q, V32I, M46I, V82A, V82I, V82F, I84V, V32I/I84V and M46I/I84V were modeled with the inhibitors saquinavir and indinavir using the program AMMP
*** TP(0) NP(16) BASE_C(16)

(410) 10196268: These results indicate that the mutations which are usually initially selected by nelfinavir and saquinavir, D30N and L90M, respectively, impair fitness
*** TP(0) NP(4) BASE_C(4)

(411) 18784455: As HIV-infected hemodialysis patients are disproportionately black, the increased frequency of the CYP2B6 516G&gt;T polymorphism may lead to higher EFV levels
*** TP(0) NP(1) BASE_C(1)

(412) 18560011: In this study, we show that recombinant PR containing a single I47A substitution has the inhibition constant (K(i) ) value for lopinavir by two orders of magnitude higher than for the wild-type PR
*** TP(0) NP(1) BASE_C(1)

(413) 18560011: The crystal structure of I47A PR in complex with LPV showed the loss of van der Waals interactions in the S2/S2' subsites
*** TP(0) NP(1) BASE_C(1)

(414) 18560011: The crystal structure of the I47A/I54V PR double mutant in complex with LPV shows that the I54V mutation leads to a compaction of the flap, and molecular modeling suggests that the introduction of the I54V mutation indirectly affects the strain of the bound inhibitor in the PR binding cleft.
*** TP(0) NP(2) BASE_C(2)

(415) 18240863: Covariates for the decrease of HIV-1 RNA from baseline to week 48 were baseline HIV-1 RNA (P &lt; 0.001), lopinavir C(min)GIQ(arch) (P = 0.013), presence/absence of mutations at V82T/A/F/I/S or 184A/V plus L10I/R/V/F, 154M/V/L or L63P (P = 0.018), and previously taken antiretrovirals (P = 0.034)
*** TP(0) NP(5) BASE_C(5)

(416) 18240858: The presence of M184V and the introduction of lopinavir/ritonavir as new drug were both marginally associated with better outcome
*** TP(0) NP(2) BASE_C(2)

(417) 16225378: Resistance to nelfinavir may develop, but the most common mutation (D30N, appearing mainly in HIV-1 subtype B) does not confer resistance to other protease inhibitors, thereby conserving these agents for later use
*** TP(0) NP(1) BASE_C(1)

(418) 15983890: The presence of &gt; or = 6 lopinavir mutations [odds ratio (OR) 0.03; 95% CI 0.01 to 0.79] and the 48V mutation (OR 0.01; 95%CI &lt;0.01 to 0.88) was independently associated with lower odds of achieving an early response, whereas a higher saquinavir concentration at week 3 (OR 8.36; 95% CI 1.28 to 54.70) was associated with greater odds of an early response
*** TP(0) NP(2) BASE_C(2)

(419) 12700464: Chronic lopinavir exposure (72 h) in LS 180V cells reduced the content of intracellular Rh123 by approximately 50%, indicating increased efflux activity
*** TP(0) NP(1) BASE_C(1)

(420) 15645464: We have studied the prevalence of 30N mutation in a human immunodeficiency virus-1 (HIV-1)-infected cohort and the virological response to a PI-containing regimen in patients who had previously failed NFV
*** TP(0) NP(1) BASE_C(1)

(421) 12553485: Importantly, although in vitro, ABC selects for M184V as the first mutation, ABC did not select for M184V when combined with ZDV without 3TC
*** TP(0) NP(3) BASE_C(3)

(422) 17977555: The combination of the D30N and L90M mutations significantly increases the enzyme vitality in the presence of nelfinavir, without a dramatic decrease in the catalytic efficiency of the recombinant enzyme
*** TP(0) NP(2) BASE_C(2)

(423) 17047492:  Among 340 efavirenz recipients, higher efavirenz AUC24 h values were associated with a single locus model involving CYP2B6 516G&gt;T (73% accuracy; P&lt;0.001)
*** TP(0) NP(1) BASE_C(1)

(424) 17047492: Among 155 participants who received efavirenz without nelfinavir, virologic failure was associated with a two-locus interaction between ABCB1 2677G&gt;T and CYP2B6 516G&gt;T (65% accuracy, P&lt;0.001)
*** TP(0) NP(2) BASE_C(2)

(425) 17026490: Treatment of HepG2 cells with 50 microm nelfinavir decreased 125I-insulin degradation and increased cell-associated radioactivity
*** TP(0) NP(1) BASE_C(1)

(426) 16270125: Failure with nelfinavir has been associated with two protease gene mutations, D30N and L90M
*** TP(2) NP(0) BASE_C(2)

(427) 16270125: These data are similar to published reports, showing that alternative therapies used after failure with nelfinavir may be more successful, as the D30N mutation does not cause cross-resistance to other protease inhibitors.
*** TP(0) NP(1) BASE_C(1)

(428) 16225412: To examine these processes, C2C12 myocytes were treated with increasing concentrations of nelfinavir, nevirapine, or zidovudine for 1 or 2 days, and rates of protein synthesis were determined by measuring [35S]methionine/cysteine incorporation into cellular proteins
*** TP(0) NP(3) BASE_C(3)

(429) 15577407: Nelfinavir (30 microM) induced cell death of 3T3-F442A adipocytes by a necrotic process that was not mediated by TNF-alpha
*** TP(0) NP(1) BASE_C(1)

(430) 12187506: Although L90M has been observed rarely to date under nelfinavir selection, data on the relative incidence of these two mutations on failure of first-line nelfinavir HAART are sparse
*** TP(0) NP(1) BASE_C(1)

(431) 11850252: Among patients with nelfinavir treatment failure, we found that D30N acquisition was strongly suppressed when L90M preexisted
*** TP(0) NP(2) BASE_C(2)

(432) 10776836: Nelfinavir primarily selects for the D30N mutation, which is not seen with other protease inhibitors, and alone does not cause resistance to other protease inhibitors in vitro
*** TP(0) NP(1) BASE_C(1)

(433) 16504560: To understand the basis of drug resistance, particularly of the HIV-1 PR, three molecular dynamics (MD) simulations of HIV-1 PR mutant species, G48V, complexed with saquinavir (SQV) in explicit aqueous solution with three protonation states, diprotonation on Asp25 and Asp25' (Di-pro) and monoprotonation on each Asp residue (Mono-25 and Mono-25')
*** TP(0) NP(1) BASE_C(1)

(434) 11559430: A novel deletion of residue 69 of the HIV-1 reverse transcriptase (RT) gene was detected in combination with mutations V75I/V and F77L/F in a patient with partial virological response to several antiretroviral drug regimens, including stavudine (D4T), didanosine (DDI), lamivudine (3TC), saquinavir (SQV), and nevirapine (NVP)
*** TP(0) NP(5) BASE_C(5)

(435) 10878071: There was no significant increase in the 50 or 90% inhibitory concentration of SQV in patients with or without the L90M mutation
*** TP(0) NP(1) BASE_C(1)

(436) 18225901: Herein we report an application of the molecular mechanics Poisson-Boltzmann surface area (MM/PBSA) technique to the ranking of binding affinities of the inhibitor saquinavir with the wild type (WT) and three resistant mutants of HIV-1 protease: L90M, G48V, and G48V/L90M
*** TP(0) NP(3) BASE_C(3)

(437) 16809296: Both T80V and T80N had decreased the affinity for saquinavir
*** TP(2) NP(0) BASE_C(2)

(438) 16436719: Insertions at amino acid position 69 and Q151M mutations (with or without M184V) reduced SPD754 susceptibility 5.2-fold and 14- to 16-fold, respectively (these changes gave values comparable to or less than the corresponding values for zidovudine, lamivudine, abacavir, and didanosine)
*** TP(0) NP(8) BASE_C(8)

(439) 15542562: Molecular dynamics simulations of the wild-type and the G48V HIV-1 protease complexed with saquinavir were carried out to explore structure and interactions of the drug resistance
*** TP(0) NP(1) BASE_C(1)

(440) 11588509: In the patient with stable lymph node viral RNA, selection of the M184V mutation was demonstrated at this level before detection in plasma and low blood saquinavir levels were found throughout the study
*** TP(0) NP(1) BASE_C(1)

(441) 11106162: To gain an understanding of how these mutations modulate inhibitor binding, we have solved the HIV-1 protease crystal structure of the G48V/L90M double mutant in complex with saquinavir at 2.6 A resolution
*** TP(0) NP(2) BASE_C(2)

(442) 9209307: Second, recombinant HIV, that contained the M184V substitution in RT, could not replicate in the presence of d4T, AZT, Nevirapine, Delavirdine or Saquinavir, using previously described protocols for the generation of drug resistance in vitro.
*** TP(0) NP(5) BASE_C(5)

(443) 8638110: (ii) Unlike wild-type HIV, growth of M184V HIV in cell culture in the presence of d4T, AZT, Nevirapine, Delavirdine, or Saquinavir did not select for variants displaying drug resistance
*** TP(0) NP(5) BASE_C(5)

(444) 19010322: These data suggest that P70R resides in the ER but not the peroxisomal membranes, and the hydrophobic property of NH(2)-terminal region determines the subcellular localization of ABC subfamily D proteins.
*** TP(0) NP(1) BASE_C(1)

(445) 18443033: 3-(6-Isobutyl-9-methoxy-1,4-dioxo-1,2,3,4,6, 7,12,12a-octahydropyrazino[1',2':1,6]pyrido[3,4-b]indol-3-yl)-propionicacid tert-butyl ester (Ko143), N[4[2-(6,7-dimethoxy-3,4-dihydro-1H-isoquinolin-2-yl)ethyl]phenyl]-5-methoxy-9-oxo-10H-acridine-4-carboxamide (GF120918), probenecid, and Pluronic P85 increased abacavir plasma concentrations in the wild-type mice
*** TP(0) NP(1) BASE_C(1)

(446) 17142390: Genetic complementation and nucleotide sequence analyses indicated that the CCMB1 respiratory mutant phenotype was due to mutation of a conserved histidine residue (H108Y) in a protein that displayed high homology to Escherichia coli CcmB, the permease subunit of an ABC transporter involved in cytochrome c maturation
*** TP(0) NP(1) BASE_C(1)

(447) 17015629: Detailed analysis of the seven amino acid substitutions, distinguishing the two related ABC proteins with different substrate specificities, identified the substrate-recognizing site: four clustered substitutions (L212S, G219V, A220T, and G226S) in the spacer between the two ATP-binding cassettes altered the substrate specificity and constituted the lincosamide-streptogramin A resistance phenotype
*** TP(0) NP(4) BASE_C(4)

(448) 15896207: Susceptibility to abacavir hypersensitivity (ABC HSR) is strongly associated with alleles carried on the 57.1 ancestral haplotype including HLA-B*5701 and Hsp70 Hom M493T
*** TP(0) NP(1) BASE_C(1)

(449) 15798380: Resistance testing available for 11 nonresponders (58%) showed: 2 patients with wild-type, 5 patients with M184V (reducing susceptibility to 3TC and ABC), 4 patients with M184V+K65R (K65R is responsible for reducing susceptibility to ABC, 3TC and TDF), and none with K65R alone
*** TP(5) NP(1) BASE_C(6)

(450) 15544690: Selection of both K65R and L74V/I was significantly reduced by co-administration of ZDV with ABC (one of 86 and two of 86 patients, respectively)
*** TP(0) NP(4) BASE_C(4)

(451) 15504840: The M184V substitution in human immunodeficiency virus type 1 reverse transcriptase (RT) is rapidly selected in tissue culture following serial passage of wild-type virus in the presence of increasing concentrations of lamivudine (3TC)
*** TP(0) NP(1) BASE_C(1)

(452) 15504840: However, the relative effectiveness of nucleoside RT inhibitors that are structurally unrelated to 3TC in selecting and/or maintaining M184V has not been investigated
*** TP(0) NP(1) BASE_C(1)

(453) 15319668: Clinical trials suggest that new regimens containing TDF or ABC select for K65R and that this mutation is observed more frequently with TDF; in contrast, L74V is observed more frequently in ABC-containing regimens but is not commonly selected by TDF-containing regimens
*** TP(0) NP(4) BASE_C(4)

(454) 15319668: Several lines of evidence are converging to suggest that the presence of zidovudine may decrease the risk of L74V and K65R in ABC- or TDF-containing regimens
*** TP(0) NP(6) BASE_C(6)

(455) 12940072:  Cholesterol (AcLDL) loaded cell demonstrated reduced binding of 125I-7C9 to the cell surface by 19% at 4 degrees C, but if the THP-1 cell incubated at 37 degrees C for 2 hours after the removal of AcLDL there was a increase (25%) in 7C9 bound to loaded cells when compared to the 4 degrees C controls; prior loading with AcLDL also increased the secretion of apoE to the extracellular medium in a time-dependent manner; heparinase or chondroitinase ABC did not reduce the surface apoE associated with unloaded cells; the apoE on the surface of loaded macrophage was only marginally affected (9.3%) by incubation with heparinase but was efficiently reduced (50%) by incubation with chondroitinase ABC; Liposyn II dramatically increased the binding of apoA1 to the cell surface (1.5-1.8 fold), the Liposyn II mediated increased binding of apoA1 was antagonized by pre-incubation of THP-1 cells with 3H1 indicating that it was an apoE-dependent process
*** TP(0) NP(1) BASE_C(1)

(456) 12741624: After a run-in phase consisting in a new treatment regimen excluding either lamivudine (3TC) or abacavir (ABC) so as to clear the previously documented M184V mutation, 18 patients with an HIV RNA plasma level greater than 10000 copies/ml were randomized to receive an antiretroviral drug regimen (at least three drugs) including either ABC or the association of ABC+3TC
*** TP(0) NP(2) BASE_C(2)

(457) 12571051: On the basis of the observed similarities, As-48G would be the ATP-binding domain, the deduced amino acid sequences of As-48E and As48-H could be assigned as transmembrane subunits, and As-48F, with an N-terminal transmembrane segment and a coiled-coil domain, strongly resembles the structure of some known ABC transporter accessory proteins whose localization in the cell is discussed
*** TP(0) NP(0) BASE_C(0)

(458) 12426223: METHODS AND  PGs in the medium and cellular and extracellular matrix have been isolated by metabolic radiolabeling with [35S]Na2SO4 and characterized by selective digestion with heparinase I and III (4 U/mL each) and chondroitinase ABC (2 U/mL)
*** TP(0) NP(0) BASE_C(0)

(459) 11893785: Two common sequence variations (D19H and T400K) in ABCG8, an ABC half-transporter defective in sitosterolemia, were associated with lower concentrations of plant sterols in parents, and in their offspring.Taken together, these findings indicate that variation in the plasma concentrations of noncholesterol sterols is highly heritable, and that polymorphism in ABCG8 contributes to genetic variation in the plasma concentrations of plant sterols.
*** TP(0) NP(0) BASE_C(0)

(460) 11857350: The impact of the ABC transporters breast cancer resistance protein/mitoxantrone resistance associated transporter (BCRP/MXR), multidrug resistance-associated protein 1 (MRP1) and multidrug resistance gene-1/P-glycoprotein (MDR1/PGP) on the multidrug resistance (MDR) phenotype in chemoresistance and thermoresistance was investigated in the parental human gastric carcinoma cell line EPG85-257P, the atypical MDR subline EPG85-257RNOV, the classical MDR subline EPG85-257RDB and their thermoresistant counterparts EPG85-257P-TR, EPG85-257RNOV-TR and EPG85-257RDB-TR
*** TP(0) NP(0) BASE_C(0)

(461) 11737373: In the ABC + CART group, 16/25 (64%) patients with the M184V mutation at baseline had &lt; or = 400 copies/mL or a decrease &gt; or = 1 log10 copies/mL at week 16
*** TP(1) NP(1) BASE_C(1)

(462) 11371689:  Substantial decreases in plasma and CSF HIV-1 RNA following addition of ABC were not precluded by baseline HIV-1 NRTI-associated mutations, including the M184V mutation, but non-responders commonly harbored multiple ZDV/d4T-associated mutations
*** TP(0) NP(3) BASE_C(3)

(463) 11170982: Previous zidovudine or lamivudine use and presence at baseline of the M184V reverse-transcriptase mutation did not impact virologic response
*** TP(0) NP(2) BASE_C(2)

(464) 10940570: Analysis of the deletion mutant in comparison with the wild type revealed a significant reduction in [14C] glucose transport activity in the mutant strain, suggesting that this ORF likely encodes the inner membrane component of the glucose ABC transporter
*** TP(0) NP(1) BASE_C(1)

(465) 10708287: At the latest time point on abacavir monotherapy (range, weeks 6-48), 21 out of 43 subjects harboured virus with resistance conferring mutations including single, double and triple combinations of K65R, L74V, Y115F and M184V
*** TP(4) NP(0) BASE_C(4)

(466) 17600392: Didanosine may select for resistance mutations that may render the drug inactive against the virus; L74V and K65R remain as the main didanosine-related mutations
*** TP(0) NP(2) BASE_C(2)

(467) 17507476: The first resistance mutations to appear in HIV-1(LAI) were two polymerase domain thymidine analog mutations (TAMs), D67N and K70R, and two novel mutations, A371V in the connection domain and Q509L in the RNase H domain, that together conferred up to 90-fold AZT resistance
*** TP(4) NP(0) BASE_C(4)

(468) 17310814: This study examined whether, in the context of a first-line abacavir/lamivudine highly active antiretroviral therapy (HAART) regimen, K65R might occur as a minority population where L74V was detected at virological failure
*** TP(0) NP(4) BASE_C(4)

(469) 17310814:  Minority species harbouring K65R are uncommon and occur at very low population densities in patients experiencing virological failure on first-line abacavir/lamivudine-containing HAART.
*** TP(0) NP(2) BASE_C(2)

(470) 16982781: The S68N and S68K mutations were also observed in the tenofovir cultures, with no detectable impact on resistance, suggesting a possible compensatory role in viral fitness
*** TP(0) NP(2) BASE_C(2)

(471) 16982781: At low concentrations of emtricitabine and tenofovir, the M184I mutation appeared first, followed by the K65R mutation, in a subset of viruses
*** TP(0) NP(2) BASE_C(2)

(472) 16982781: At intermediate concentrations of emtricitabine and tenofovir, viruses harboring the K65R mutation or a novel K65N and K70R double mutation grew before they gave rise to mutants with K65R and M184V/I double mutations at higher emtricitabine concentrations
*** TP(0) NP(4) BASE_C(4)

(473) 16982781: In contrast, viral growth was markedly impaired in the cultures with high tenofovir concentrations, even in the presence of K65R
*** TP(0) NP(1) BASE_C(1)

(474) 16816549: In contrast, times to the appearance of M184V with lamivudine pressure (weeks 8-14) did not vary among subtypes
*** TP(0) NP(1) BASE_C(1)

(475) 16816549:  Tenofovir -based regimens will need to be carefully monitored in subtype C infections for the possible selection of K65R.
*** TP(0) NP(1) BASE_C(1)

(476) 16641288: This antagonism likely explains the negative association of these mutations in genotype databases, the rare emergence of K65R with antiretroviral therapies that contain AZT, and its more frequent emergence with combinations that exclude AZT.
*** TP(0) NP(1) BASE_C(1)

(477) 15577645: Stavudine and zidovudine, contrary to the other NRTI, drove 5-10% of 3T3-F442A cells towards apoptosis, and reduced the lipid content and survival of differentiated 3T3-L1 adipocytes
*** TP(0) NP(2) BASE_C(2)

(478) 15280780: For didanosine and abacavir, the presence of the M184V mutation and a single TAM did not result in a fold-change increase associated with decreased drug susceptibility
*** TP(0) NP(2) BASE_C(2)

(479) 12969254: Brain uptake of [14C]hydroxyurea was increased by 200 microm hydroxyurea, 90 microm D4T, 350 microm probenecid, 25 microm digoxin, but not by 120 microm hydroxyurea, 16.5-50 microm D4T, 90 microm 2'3'-dideoxyinosine or 90 microm abacavir
*** TP(0) NP(2) BASE_C(2)

(480) 12384348: The relative inhibitory capacities (K(i)/K(m)) of the active metabolites of tenofovir, ddI, and DXG were increased for the RT containing the K65R mutation compared to that for the wild-type RT, but the relative inhibitory capacity of abacavir was only minimally increased
*** TP(0) NP(3) BASE_C(3)

(481) 12010361: A number of studies, both of dual nucleoside therapy and HAART, have noted a residual treatment effect for 3TC despite the assumed or observed presence of M184V and high-level phenotypic resistance
*** TP(1) NP(0) BASE_C(1)

(482) 12010361: The speed and consistency with which this mutation is selected by 3TC under suboptimal viral suppression therefore makes M184V a particularly interesting model for further clinical studies on the association of drug resistance with ongoing treatment benefit
*** TP(1) NP(0) BASE_C(1)

(483) 12008787: Despite detectable M184V in 74% of patients on lamivudine/zidovudine, addition of abacavir with or without another antiretroviral therapy resulted in a reduction in vRNA, with 42 of 65 (65%) patients having week 48 vRNA &lt; 400 copies/ml (intent-to-treat with missing = failure)
*** TP(0) NP(3) BASE_C(3)

(484) 11955063: A single amino acid change from methionine 184 to valine in HIV-1 RT (RT(M184V)) has been observed clinically in response to abacavir treatment
*** TP(1) NP(1) BASE_C(1)

(485) 11920313: However, selection of E44A/D and V118I was also detected in association with a switch to other nucleoside RT inhibitors, including zalcitabine and abacavir
*** TP(0) NP(4) BASE_C(4)

(486) 11751116: Additional insertion of M184V into the zidovudine background doubled the resistance, whereas 44/118 did not lead to a further increase
*** TP(1) NP(1) BASE_C(2)

(487) 11751116: Incorporating combinations of zidovudine mutations and M184V into the scoring system markedly reduced the number of misclassified samples, whereas 44/118 did not improve the prediction
*** TP(0) NP(1) BASE_C(1)

(488) 11316991:  To investigate the genotypic and phenotypic effects of in vitro resistance selection with lamivudine and/or the second generation non-nucleoside reverse transcriptase inhibitor (NNRTI) quinoxaline HBY097 using HIV-1 isolates carrying the multi-nucleoside resistance pattern linked to the Q151M mutation
*** TP(1) NP(0) BASE_C(1)

(489) 11316991: The addition of the M184I mutation to the NNRTI-multi-nucleoside resistance set abolished this antagonizing effect for didanosine, zalcitabine and lamivudine, but further potentiated the phenotypic reversal for zidovudine and stavudine
*** TP(0) NP(5) BASE_C(5)

(490) 18482778: The T215V virus showed higher replicative capacity than the wild-type and a 4.3-fold increase in the IC(50) values in cultures with d4T
*** TP(0) NP(1) BASE_C(1)

(491) 18482778: Selection of resistance mutations was not observed in viral quasispecies of the T215V virus after serial passages in culture in presence of increasing concentrations of AZT, ddI or d4T
*** TP(0) NP(3) BASE_C(3)

(492) 17944683: Ten patients with ddI failure had no M184I/V
*** TP(0) NP(1) BASE_C(1)

(493) 17705165: In treated patients, two patterns of resistance associated mutations (RAMs) were observed: (1) K65R (9.8%), L74V (7.4%), M184V (7.4%), Q151M (5%), and thymidine analogue mutations (TAMs) (9.3%) including T215Y (5.5%), in patients who underwent ddI + d4T + NVP
*** TP(15) NP(0) BASE_C(15)

(494) 15892966: In contrast, none of the 5 HIV-2 viruses that naturally have S215 acquired S215Y/F or any other RT mutation during 10 passages with AZT (1025-fold increase in AZT concentration)
*** TP(0) NP(1) BASE_C(1)

(495) 15855490: Eight mutations were associated with a reduced response to ddI, M41L, D67N, T69D, L74V, V118I, L210W, T215Y/F, and K219Q/E, and two mutations were associated with a better response, K70R and M184V/I
*** TP(10) NP(0) BASE_C(10)

(496) 7535930: The K65R and K65R/M184V RTs showed significantly decreased chain-termination effects during polymerization with the 5'-triphosphates of ddC, 3TC, 2',3'-dideoxyadenosine, and AZT (3'-azido-3'-deoxythymidine) in comparison with wild-type RT
*** TP(0) NP(6) BASE_C(6)

(497) 15044478: The two substitutions never occur together, and L74V is frequently found in patients receiving ddI, while K65R is not
*** TP(0) NP(2) BASE_C(2)

(498) 14565328: Selected ddI resistant mutants contained only one amino acid substitution in position P143S
*** TP(0) NP(1) BASE_C(1)

(499) 11090748:  The M184V mutation was observed in 47.0% of patients receiving ZDV+3TC combination therapy but was not observed in either patient group receiving either ddI or ddC as co-therapy with ZDV
*** TP(0) NP(3) BASE_C(3)
