# Supplementary material for: Extracting causal relations on HIV drug resistance from literature
Source: BMC Bioinformatics. 2010 Feb 23;11:101. doi: 10.1186/1471-2105-11-101 (PMC2841207; doi:10.1186/1471-2105-11-101)
Supplement: Additional file 4 — 130_HIVDB_results. A text file containing the list of 130 sentences taken from the Stanford HIVDB rules and the extracted relations corresponding to each input sentence. [file 1471-2105-11-101-S4.TXT]

** 130 sample sentences taken from HIVDB comments: 75 single sentences and 55 inter-sentences.
** For each sentence, the first number is the index number, and follows by one of the following values:
** (TP/x): number of true positive relation(s) (extracted correctly)
** (FP/x): number of false postive relation(s) (extracted incorrectly)
** (FN/x): number of false negative relation(s) (failed to extract)
** (TN/x): True negative sentence
** (CO/x): number of co-cocurrence relation(s)
** For extracted relation, the name of drug was replaced with short name
------------------------------------------------------------------------
Extracted relations
------------------------------------------------------------------------

(0)(TP/1) (CO/1) V11I is a nonpolymorphic accessory mutation weakly associated with PI therapy. It is one of the 11 mutations associated with decreased response to DRV in the POWER trials
V11I  decreased response to  DRV (T)

(1) (TP/1) (CO/1) G16E is a highly polymorphic mutation occurring in 2% to 20% of viruses depending on subtype. It may be weakly associated with ATV therapy and response
G16E  weakly associated with  ATV

(2) (TP/1) (CO/1) L23I is a rare substrate cleft mutation that causes low-level resistance to NFV
L23I  low level resistance to  NFV

(3) (TP/5) (CO/5) L24I is associated with reduced susceptibility to IDV and possibly RTV, LPV, SQV, and ATV when present with other mutations
L24I  reduced susceptibility to  IDV (T)
L24I  possibly  reduced susceptibility to  RTV (T)
L24I  possibly  reduced susceptibility to  LPV (T)
L24I  possibly  reduced susceptibility to  SQV (T)
L24I  possibly  reduced susceptibility to  ATV (T)

(4) (TP/1) (CO/1) D30N causes intermediate resistance to NFV
D30N  intermediate resistance to  NFV (T)

(5) (TP/6) (CO/6) V32I is a substrate cleft mutation that reduces susceptibility to IDV, RTV, FPV, LPV, TPV, and DRV
V32I  reduces susceptibility to  IDV (T)
V32I  reduces susceptibility to  RTV (T)
V32I  reduces susceptibility to  FPV (T)
V32I  reduces susceptibility to  LPV (T)
V32I  reduces susceptibility to  TPV (T)
V32I  reduces susceptibility to  DRV (T)

(6) (TP/1) (CO/1) E35G is a nonpolymorphic mutation that is slightly more common in viruses from PI-treated (particularly NFV-treated) compared with untreated persons. It was weakly associated a decreased virological response to TPV in the RESIST trials
E35G  decreased virological response to  TPV (T)

(7) (TP/1) (CO/1) K43T is a nonpolymorphic mutation that is significantly more common in viruses from PI-treated compared with untreated persons. It was weakly associated with a decreased virological response to TPV in the RESIST trials
K43T  decreased virological response to  TPV (T)

(8) (TP/8) (CO/8) M46I/L decreases susceptibility to IDV, NFV, FPV, LPV, ATV, TPV, and possibly SQV and DRV when present with other mutations
M46I/L  decreases susceptibility to  IDV (T)
M46I/L  decreases susceptibility to  NFV (T)
M46I/L  decreases susceptibility to  FPV (T)
M46I/L  decreases susceptibility to  LPV (T)
M46I/L  decreases susceptibility to  ATV (T)
M46I/L  decreases susceptibility to  TPV (T)
M46I/L  possibly  decreases susceptibility to  SQV (T)
M46I/L  possibly  decreases susceptibility to  DRV (T)

(9) (TP/1) (CO/1) T74P is a nonpolymorphic mutation that occurs more commonly in heavily treated patients. It has been associated with decreased virological response to TPV but probably is associated with resistance to multiple PIs
T74P decreased virological response to TPV (T)

(10) (TP/3) (CO/9) I47A usually occurs in combination with V32I and in this setting causes high-level LPV and FPV resistance and probably intermediate DRV resistance
I47A  high level  resistance to   LPV (T)
I47A  high level  resistance to   FPV (T)
I47A  intermediate  resistance to   DRV (T)

(11) (TP/6) (CO/6) I47V decrease susceptibility to FPV, ATV, IDV, LPV, TPV, and DRV
I47V  decrease susceptibility to  FPV (T)
I47V  decrease susceptibility to  ATV (T)
I47V  decrease susceptibility to  IDV (T)
I47V  decrease susceptibility to  LPV (T)
I47V  decrease susceptibility to  TPV (T)
I47V  decrease susceptibility to  DRV (T)

(12) (TP/5) (CO/10) G48M causes high-level SQV resistance and intermediate resistance to NFV, ATV, IDV, and NFV
G48M  high level  resistance to   SQV (T)
G48M  intermediate resistance to  NFV (T)
G48M  intermediate resistance to  ATV (T)
G48M  intermediate resistance to  IDV (T)
G48M  intermediate resistance to  NFV (T)

(13) (TP/5) (CO/15) G48V causes high-level SQV resistance, intermediate ATV and NFV resistance, and low-level IDV and LPV resistance
G48V  high level  resistance to   SQV (T)
G48V  intermediate  resistance to   ATV (T)
G48V  intermediate  resistance to   NFV (T)
G48V  low level  resistance to   IDV (T)
G48V  low level  resistance to   LPV (T)

(14) (TP/1) (CO/1) I50L causes intermediate-to-high level resistance to ATV and hypersusceptibility to the remaining PIs
I50L  intermediate to high level resistance to  ATV (T)

(15) (TP/4) (CO/12) I50V causes intermediate-to-high-level resistance to FPV, intermediate resistance to LPV and DRV, and increased susceptibility to TPV
I50V  intermediate to high level resistance to  FPV (T)
I50V  intermediate resistance to  LPV (T)
I50V  intermediate resistance to  DRV (T)
I50V  increased susceptibility to  TPV (T)

(16) (TP/3) (CO/3) F53L occurs only in isolates from treated patients nearly always in combinations with other PI-resistance mutations. It is associated with decreased susceptibility to IDV, LPV, and SQV and possibly other PIs. F53Y is a rare treatment-associated variant
F53L  decreased susceptibility to  IDV (T)
F53L  decreased susceptibility to  LPV (T)
F53L  decreased susceptibility to  SQV (T)

(17) (TP/4) (CO/8) I54L occurs in patients receiving FPV, LPV, and DRV and reduces susceptibility to these drugs and to NFV and possibly ATV. It is associated with increased susceptibility to TPV
I54L  reduces susceptibility to  FPV (T)
I54L  reduces susceptibility to  LPV (T)
I54L  reduces susceptibility to  DRV (T)
I54L  increased susceptibility to  TPV (T)

(18) (TP/3) (FN/2) (CO/5) I54M occurs in patients receiving FPV, LPV, and DRV and reduces susceptibility to these drugs and to ATV and NFV
I54M  reduces susceptibility to  FPV (T)
I54M  reduces susceptibility to  LPV (T)
I54M  reduces susceptibility to  DRV (T)

(19) (FP/1) (CO/1) I54V contributes resistance to each of the PIs except possibly DRV when present with other mutations
I54V  resistance to  DRV (F)

(20) (TP/1) (CO/1) Q58E is a nonpolymorphic mutation that occurs more commonly in treated patients. It has been associated with decreased virological response to TPV but probably is associated with resistance to multiple PIs
Q58E  decreased virological response to  TPV (T)

(21) (TP/1) (CO/1) D60E is a polymorphic mutation that is slightly more common in viruses from PI-treated compared with untreated persons. It was weakly associated with a decreased virologic response to ATV in one of three retrospective analyses
D60E  decreased virologic response to  ATV (T)

(22) (TP/1) (CO/1) I62V is a highly polymorphic mutation that is more common in PI-treated compared with untreated persons. It was weakly associated with a decreased virologic response to ATV in one of three retrospective analyses
I62V  decreased virologic response to  ATV (T)

(23) (TP/1) (CO/1) H69K is a highly polymorphic residue that was weakly associated with a decreased virologic response to TPV in the RESIST trials
H69K  decreased virologic response to  TPV (T)

(24) (TP/1) (CO/1) T74S is associated with reduced NFV susceptibility. It occasionally occurs in untreated persons. 
T74S  reduced  associated with  NFV (T)

(25) (TP/6) (CO/12) L76V reduces susceptibility to FPV, IDV, LPV, and DRV and increases susceptibility to SQV and ATV
L76V  reduces susceptibility to  FPV (T)
L76V  reduces susceptibility to  IDV (T)
L76V  reduces susceptibility to  LPV (T)
L76V  reduces susceptibility to  DRV (T)
L76V  increases susceptibility to  SQV (T)
L76V  increases susceptibility to  ATV (T)

(26) (TP/1) (CO/1) V77I is a common polymorphism that is associated with NFV therapy
V77I  associated with  NFV (T)

(27) (TP/7) (CO/7) V82A reduces susceptibility to IDV and LPV. With other mutations it is associated with reduced susceptibility to NFV, ATV, SQV, FPV, and TPV
V82A  reduces susceptibility to  IDV (T)
V82A  reduces susceptibility to  LPV (T)
V82A  reduced susceptibility to  NFV (T)
V82A  reduced susceptibility to  ATV (T)
V82A  reduced susceptibility to  SQV (T)
V82A  reduced susceptibility to  FPV (T)
V82A  reduced susceptibility to  TPV (T)

(28) (TP/8) (CO/8) V82F reduces susceptibility to IDV, LPV, FPV, and DRV. With other mutations it is associated with reduced susceptibility to NFV, ATV, SQV, and TPV
V82F  reduces susceptibility to  IDV (T)
V82F  reduces susceptibility to  LPV (T)
V82F  reduces susceptibility to  FPV (T)
V82F  reduces susceptibility to  DRV (T)
V82F  reduced susceptibility to  NFV (T)
V82F  reduced susceptibility to  ATV (T)
V82F  reduced susceptibility to  SQV (T)
V82F  reduced susceptibility to  TPV (T)

(29) (TP/1) (CO/1) V82M has been shown to cause IDV resistance in subtype G viruses in which it is a common mutation. Its effect on other PIs has not been studied
V82M  resistance to  IDV (T)

(30) (TP/7) (CO/7) V82T reduces susceptibility to IDV, LPV, and TPV. With other mutations it is associated with reduced susceptibility to NFV, ATV, FPV, and SQV
V82T  reduces susceptibility to  IDV (T)
V82T  reduces susceptibility to  LPV (T)
V82T  reduces susceptibility to  TPV (T)
V82T  reduced susceptibility to  NFV (T)
V82T  reduced susceptibility to  ATV (T)
V82T  reduced susceptibility to  FPV (T)
V82T  reduced susceptibility to  SQV (T)

(31) (TP/1) (CO/1) N83D is a nonpolymorphic mutation that occurs more commonly in heavily treated patients. It has been associated with decreased virological response to TPV but probably is associated with resistance to multiple PIs
N83D  decreased virological response to  TPV (T)

(32) (TP/8) (CO/16) I84V causes intermediate/high-level resistance to ATV, FPV, IDV, NFV, SQV, and TPV, and low-level intermediate resistance to LPV and DRV
I84V  intermediate high level resistance to  ATV (T)
I84V  intermediate high level resistance to  FPV (T)
I84V  intermediate high level resistance to  IDV (T)
I84V  intermediate high level resistance to  NFV (T)
I84V  intermediate high level resistance to  SQV (T)
I84V  intermediate high level resistance to  TPV (T)
I84V  low level intermediate resistance to  LPV (T)
I84V  low level intermediate resistance to  DRV (T)

(33) (TP/1) (CO/1) I85V is a nonpolymorphic PI-selected mutation. It was weakly associated with a decreased virologic response to ATV in one of three retrospective analyses
I85V  decreased virologic response to  ATV (T)

(34) (TP/4) (CO/24) N88G has not been studied but is likely to be similar to N88S which causes high-level resistance to NFV and ATV, low-level resistance to IDV, and increased susceptibility to FPV
N88G  high level resistance to  NFV (T)
N88G  high level resistance to  ATV (T)
N88G  low level resistance to  IDV (T)
N88G  increased susceptibility to  FPV (T)

(35) (TP/4) (CO/12) N88S causes high-level resistance to NFV and ATV and low-level resistance to IDV; it increases susceptibility to FPV
N88S  high level resistance to  NFV (T)
N88S  high level resistance to  ATV (T)
N88S  low level resistance to  IDV (T)
N88S  increases susceptibility to  FPV (T)

(36) (TP/4) (CO/24) N88T has not been studied but is likely to be similar to N88S which causes high-level resistance to NFV and ATV, low-level resistance to IDV, and increased susceptibility to FPV
N88T  high level resistance to  NFV (T)
N88T  high level resistance to  ATV (T)
N88T  low level resistance to  IDV (T)
N88T  increased susceptibility to  FPV (T)

(37) (TP/1) (CO/1) L89V is an uncommon nonpolymorphic PI-selected accessory mutation. It is one of the 11 mutations associated with decreased response to DRV in the POWER trials
L89V  decreased response to  DRV (T)

(38) (TP/4) (FP/3) (CO/8) L90M causes resistance to NFV, SQV, ATV, and IDV. When present with other mutations it also compromises the activity of FPV, LPV, and TPV. Its effect on DRV is not known
L90M  resistance to  NFV (T)
L90M  resistance to  SQV (T)
L90M  resistance to  ATV (T)
L90M  resistance to  IDV (T)
L90M  resistance to  FPV (F)
L90M  resistance to  LPV (F)
L90M  resistance to  TPV (F)

(39) (TP/5) (FN/5) (CO/20) M41L usually occurs with T215Y. Together these mutations confer intermediate-to-high level resistance to AZT and d4T and a lower level of resistance to ddI, ABC, and TDF
M41L  intermediate to high level resistance to  AZT (T)
M41L  intermediate to high level resistance to  D4T (T)
M41L  lower level of resistance to  DDI (T)
M41L  lower level of resistance to  ABC (T)
M41L  lower level of resistance to  TDF (T)

(40) (TP/1) (CO/3) E44A/D occur in patients receiving multiple NRTIs. E44D causes low-level resistance to 3TC and probably to each of the other NRTIs when present with V118I or one or more TAMs
E44D  low level resistance to  3TC (T)

(41) (TP/5) (CO/5) K65N is a rare mutation that is associated with reduced susceptibility to ddI, ABC, 3TC, FTC and TDF
K65N  reduced susceptibility to  DDI (T)
K65N  reduced susceptibility to  ABC (T)
K65N  reduced susceptibility to  3TC (T)
K65N  reduced susceptibility to  FTC (T)
K65N  reduced susceptibility to  TDF (T)

(42) (TP/5) (FN/2) (CO/21) K65R causes intermediate resistance to ddI, ABC, 3TC, FTC, and TDF, and low-level resistance to d4T. K65R causes AZT hypersusceptibility
K65R  intermediate resistance to  DDI (T)
K65R  intermediate resistance to  ABC (T)
K65R  intermediate resistance to  3TC (T)
K65R  intermediate resistance to  FTC (T)
K65R  intermediate resistance to  TDF (T)

(43) (FP/2) (CO/2) D67N contributes some degree of resistance to each of the NRTIs except 3TC and FTC. It usually occurs with mutations at positions 70 or 215.
D67N  resistance to  3TC (F)
D67N  resistance to  FTC (F)

(44) (TP/5) (CO/5) K70G appears to reduce TDF, ABC, DDI, and to a lesser extent 3TC and FTC susceptibility.
K70G  reduce  susceptibility to   TDF (T)
K70G  reduce  susceptibility to   ABC (T)
K70G  reduce  susceptibility to   DDI (T)
K70G  reduce  susceptibility to   3TC (T)
K70G  reduce  susceptibility to   FTC (T)

(45) (TP/2) (CO/2) T69D contributes resistance to ddI and d4T
T69D  resistance to  DDI (T)
T69D  resistance to  D4T (T)

(46) (TP/2) (FN/3) (CO/14) K70E reduces TDF, ABC, DDI, and to a lesser extent 3TC and FTC susceptibility. K70E does not reduce AZT or d4T susceptibility
K70E  susceptibility to  3TC (T)
K70E  susceptibility to  FTC (T)

(47) (TP/0) (CO/1) K70G does not reduce AZT susceptibility. Its effect on d4T susceptibility is not known
K70G  not reduce  susceptibility to   AZT (T)

(48) (TP/1) (FN/2) (CO/3) K70R causes low-level AZT, d4T, and possibly TDF resistance and appears to have little if any effect on the other NRTIs
K70R  possibly  resistance to   TDF (T)

(49) (TP/2) (FN/2) (CO/4) L74I, like L74V, reduces ddI and ABC susceptibility
L74I  reduces  susceptibility to   DDI (T)
L74I  reduces  susceptibility to   ABC (T)

(50) (TP/2) (FN/2) (CO/8) L74V reduces ddI and ABC susceptibility. L74V increases AZT and TDF susceptibility
L74V  reduces  susceptibility to   DDI (T)
L74V  reduces  susceptibility to   ABC (T)

(51) (TP/4) (CO/4) Like V75T, V75S may also reduce d4T and ddI susceptibility
V75T  reduce  susceptibility to   D4T (T)
V75T  reduce  susceptibility to   DDI (T)
V75S  reduce  susceptibility to   D4T (T)
V75S  reduce  susceptibility to   DDI (T)

(52) (TP/2) (CO/2) V75T reduces d4T and ddI susceptibility
V75T  reduces  susceptibility to   D4T (T)
V75T  reduces  susceptibility to   DDI (T)

(53) (TP/1) (CO/1) A98G occurs in about 1% of NNRTI-naive persons and causes low-level NVP resistance
A98G  low level  resistance to   NVP (T)

(54) (TP/4) (CO/8) L100I causes intermediate resistance to NVP, DLV, and EFV, and low-resistance to ETR. It nearly always in combination with K103N.
L100I  intermediate resistance to  NVP (T)
L100I  intermediate resistance to  DLV (T)
L100I  intermediate resistance to  EFV (T)
L100I  low resistance to  ETR (T)

(55) (TP/4) (CO/8) K101E is associated with intermediate resistance to NVP and DLV and low-level resistance to EFV and ETR
K101E  intermediate resistance to  NVP (T)
K101E  intermediate resistance to  DLV (T)
K101E  low level resistance to  EFV (T)
K101E  low level resistance to  ETR (T)

(56) (TP/4) (CO/8) K101P usually occurs with K103N and in this setting causes high-level resistance to NVP, DLV, and EFV and low-intermediate resistance to ETR
K101P  high level resistance to  NVP (T)
K101P  high level resistance to  DLV (T)
K101P  high level resistance to  EFV (T)
K101P  low intermediate resistance to  ETR (T)

(57) (TP/3) (CO/4) K103N causes high-level resistance to NVP, DLV, and EFV. By itself it has no effect on ETR susceptibility
K103N  high level resistance to  NVP (T)
K103N  high level resistance to  DLV (T)
K103N  high level resistance to  EFV (T)
K103N  no effect on  susceptibility to   ETR (T)

(58) (TP/3) (CO/6) K103R occurs in about 1%-2% of untreated persons and by itself has no effect on NNRTI susceptibility. However, the combination of K103R + V179D, reduces intermediate resistance to NVP, DLV, and EFV
K103R  reduces intermediate resistance to  NVP (T)
K103R  reduces intermediate resistance to  DLV (T)
K103R  reduces intermediate resistance to  EFV (T)

(59) (TP/3) (CO/6) K103S causes high-level resistance to NVP and intermediate resistance to DLV and EFV
K103S  high level resistance to  NVP (T)
K103S  intermediate resistance to  DLV (T)
K103S  intermediate resistance to  EFV (T)

(60) (TP/3) (CO/3) K103T/H are rare mutations that appear to be associated with high-level resistance to NVP, DLV, and EFV
K103T/H  high level resistance to  NVP (T)
K103T/H  high level resistance to  DLV (T)
K103T/H  high level resistance to  EFV (T)

(61) (TP/4) (CO/12) V106A causes high-level NVP resistance, intermediate DLV resistance, and low-level EFV and ETR resistance
V106A  high level  resistance to   NVP (T)
V106A  intermediate  resistance to   DLV (T)
V106A  low level  resistance to   EFV (T)
V106A  low level  resistance to   ETR (T)

(62) (TP/3) (CO/4) V106M causes high-level resistance to NVP, EFV, and DLV but does not appear to decrease ETR susceptibility
V106M  high level resistance to  NVP (T)
V106M  high level resistance to  EFV (T)
V106M  high level resistance to  DLV (T)
V106M  not appear to decrease  susceptibility to   ETR (T)

(63) (TP/0) (CO/1) V108I causes low-level reductions in susceptibility to each of the NNRTIs except possibly ETR
V108I  not possibly  low level reductions in susceptibility to  ETR (T)

(64) (TP/2) (CO/4) Y115F causes intermediate resistance to ABC and low-level resistance to TDF
Y115F  intermediate resistance to  ABC (T)
Y115F  low level resistance to  TDF (T)

(65) (TP/1) (CO/2) V118I occurs in ~2% of untreated persons and with increased frequency in persons receiving multiple NRTIs. It causes low-level resistance to 3TC and possibly to other NRTIs when present with E44A/D and/or one or more TAMs
E44A/D  low level resistance to  3TC (T)

(66) (TP/5) (CO/10) By itself, Q151M causes intermediate resistance to AZT, ddI, d4T, and ABC; and low-level resistance to TDF.
Q151M  intermediate resistance to  AZT (T)
Q151M  intermediate resistance to  DDI (T)
Q151M  intermediate resistance to  D4T (T)
Q151M  intermediate resistance to  ABC (T)
Q151M  low level resistance to  TDF (T)

(67) (TP/7) (CO/21) With changes at the associated positions 75, 77, and 116, Q151M confers high-level resistance to AZT, ddI, d4T, and ABC; intermediate resistance to TDF, and low-level resistance to 3TC and FTC
Q151M high level resistance to AZT (T)
Q151M high level resistance to DDI (T)
Q151M high level resistance to D4T (T)
Q151M high level resistance to ABC (T)
Q151M intermediate resistance to TDF (T)
Q151M low level resistance to 3TC (T)
Q151M low level resistance to FTC (T)

(68) (TP/6) (CO/8) V179D/E cause low-level reductions in susceptibility to each of the NNRTIs. V179D occurs in about 1% of untreated persons. The combination of K103R + V179D reduces the susceptibility of NVP, DLV, and EFV by about 15-fold; the combination's effect on ETR is not known
K103R  reduces the susceptibility to  NVP (T)
K103R  reduces the susceptibility to  DLV (T)
K103R  reduces the susceptibility to  EFV (T)
V179D  reduces the susceptibility to  NVP (T)
V179D  reduces the susceptibility to  DLV (T)
V179D  reduces the susceptibility to  EFV (T)

(69) (TP/2) (FN/2) (CO/8) V179F nearly always occurs in combination with Y181C. The combination of V179F + Y181C reduces ETR susceptibility >100-fold and causes low-level EFV resistance
V179F  reduces  susceptibility to   ETR (T)
V179F  low level  resistance to   EFV (T)

(70) (TP/2) (CO/4) Y181C/I/V reduces ETR susceptibility by 5-10 fold and lays the mutational foundation for the development of higher levels of ETR resistance
Y181C/I/V  reduces  susceptibility to   ETR (T)
Y181C/I/V higher levels of  resistance to  ETR (T)

(71) (TP/7) (CO/21) M184V/I cause high-level in vitro resistance to 3TC and FTC and low-level in vitro resistance to ddI and ABC. M184V/I increase susceptibility to AZT, TDF, and d4T
M184V/I  high level in vitro resistance to  3TC (T)
M184V/I  high level in vitro resistance to  FTC (T)
M184V/I  low level in vitro resistance to  DDI (T)
M184V/I  low level in vitro resistance to  ABC (T)
M184V/I  increase susceptibility to  AZT (T)
M184V/I  increase susceptibility to  TDF (T)
M184V/I  increase susceptibility to  D4T (T)

(72) (TP/3) (CO/8) Y188C causes high-level resistance to NVP and low-level resistance to EFV and DLV; its effect on ETR is not known
Y188C  high level resistance to  NVP (T)
Y188C  low level resistance to  EFV (T)
Y188C  low level resistance to  DLV (T)

(73) (TP/3) (FP/1) (CO/4) Y188H causes low-level resistance to NVP, EFV, and DLV and has been selected in vitro by ETR
Y188H  low level resistance to  NVP (T)
Y188H  low level resistance to  EFV (T)
Y188H  low level resistance to  DLV (T)
Y188H  low level resistance to  ETR (F)

(74) (TP/4) (CO/8) Y188L causes high-level resistance to NVP and EFV and low-level resistance to ETR and DLV
Y188L  high level resistance to  NVP (T)
Y188L  high level resistance to  EFV (T)
Y188L  low level resistance to  ETR (T)
Y188L  low level resistance to  DLV (T)

(75) (TP/3) (FN/1) (CO/12) G190A causes high level resistance to NVP, intermediate resistance to EFV, and low-level ETR resistance. G190A increases DLV susceptibility
G190A  high level resistance to  NVP (T)
G190A  intermediate resistance to  EFV (T)
G190A  increases  susceptibility to   DLV (T)

(76) (TP/3) (CO/6) G190C/T/V are rare mutations that cause high-level resistance to NVP and EFV and variable resistance to DLV. Their effect on ETR is not known
G190C/T/V  high level resistance to  NVP (T)
G190C/T/V  high level resistance to  EFV (T)
G190C/T/V  resistance to  DLV (T)

(77) (TP/3) (FN/2) (CO/12) G190E/Q cause high-level resistance to NVP and EFV and intermediate resistance to DLV. G190E + Y181C is associated with >100-fold decreased ETR susceptibility
G190E/Q  high level resistance to  NVP (T)
G190E/Q  high level resistance to  EFV (T)
G190E/Q  intermediate resistance to  DLV (T)

(78) (TP/4) (CO/12) G190S causes high-level resistance to NVP and EFV and low-level / intermediate resistance to ETR. G190S increases DLV susceptibility
G190S  high level resistance to  NVP (T)
G190S  high level resistance to  EFV (T)
G190S  low level intermediate resistance to  ETR (T)
G190S  increases  susceptibility to   DLV (T)

(79) (TP/5) (CO/10) T215F causes AZT and D4T resistance and reduces susceptibility to ABC, ddI, and to a lesser extent TDF
T215F  resistance to  AZT (T)
T215F  resistance to  D4T (T)
T215F  reduces susceptibility to  ABC (T)
T215F  reduces susceptibility to  DDI (T)
T215F  reduces susceptibility to  TDF (T)

(80) (TP/5) (CO/15) T215Y causes AZT and D4T resistance and reduces susceptibility to ABC, ddI, and TDF particularly when it occurs in combination with M41L and L210W
T215Y  resistance to  AZT (T)
T215Y  resistance to  D4T (T)
T215Y  reduces susceptibility to  ABC (T)
T215Y  reduces susceptibility to  DDI (T)
T215Y  reduces susceptibility to  TDF (T)

(81) (TP/1) (FN/1) (CO/6) K219Q/E decrease AZT and probably d4T susceptibility when present with K70R or T215Y/F but have little if any effect on the remaining NRTIs
K219Q/E  decrease DRUG0 and probably  susceptibility to   D4T (T)

(82) (TP/1) (CO/2) P225H increases EFV resistance when present in combination with K103N
P225H  increases  resistance to   EFV (T)

(83) (TP/1) (CO/1) F227C is a rare mutation which has been associated with inconsistently reported levels of resistance to each of the NNRTIs particularly ETR
F227C  resistance to  ETR (T)

(84) (TP/3) (CO/6) F227L usually occurs in combination with V106A and in this setting is associated with high level resistance to NVP and intermediate resistance to DLV and EFV. Its effect on ETR is not known
F227L  high level resistance to  NVP (T)
F227L  intermediate resistance to  DLV (T)
F227L  intermediate resistance to  EFV (T)

(85) (TP/1) (CO/1) M230L causes intermediate-to-high-level resistance to each of the NNRTIs. It has been selected in vitro by ETR and reduces ETR susceptibility by about 10-fold
M230L  reduces  susceptibility to   ETR (T)

(86) (TP/1) (CO/1) P236L causes high-level DLV resistance
P236L  high level  resistance to   DLV (T)

(87) (TP/3) (CO/3) K238N/T are NNRTI-selected mutations that usually occur in combination with other NNRTI-resistance mutations and which appear to confer intermediate levels of resistance to NVP and possibly DLV and EFV
K238N/T  intermediate levels of resistance to  NVP (T)
K238N/T  possibly  intermediate levels of resistance to  DLV (T)
K238N/T  possibly  intermediate levels of resistance to  EFV (T)

(88) (TP/1) (FN/1) (CO/2) Y318F is a rare mutation that causes high-level DLV resistance and low/intermediate NVP resistance. It usually occurs with other NNRTI-associated mutations
Y318F  high level  resistance to   DLV (T)


(89) (FP/1) (FN/1) (CO/2) G333D/E are polymorphisms that occur more frequently in persons receiving NRTIs than in untreated persons. They may facilitate AZT resistance in isolates that contain M184V and multiple TAMs
M184V  resistance to  AZT (F)

------------------------------------------------------------------------
Un-extracted sentences: due to false negative or no relation
------------------------------------------------------------------------

(1) (TN/0) K20R/M/I/T are weakly associated with resistance to each of the PIs when present with other mutations. Many variants at this position occur commonly in non-subtype B viruses

(2) (TN/0) L24F is a rare mutation at this position; its phenotypic effect is not known

(3) (TN/0) L33V is a polymorphism that does not appear to be related to PI therapy or drug resistance

(4) (TN/0) M36I/V are weakly associated with PI resistance when present with other mutations. M36I occurs commonly in certain non-subtype B viruses. M36L/T are rare variants of uncertain significance

(5) (TN/0) I54T/A/S are PI-related mutations typically observed in heavily treated persons and like I54V and I54M/L are likely to reduce susceptibility to most PIs

(6) (TN/0) L63P is a common polymorphism that becomes even more common in persons receiving PIs

(7) (TN/0) A71T/V are polymorphisms that occur in 1-2% of untreated persons but which become much more frequent in persons receiving PIs. A71I is an uncommon mutation that appears to occur only with PI therapy; its significance is not known

(8) (TN/0) G73S/T/C/A are selected by and appear to be associated with decreased susceptibility to most, if not all, PIs

(9) (TN/0) T74A is a polymorphic mutation more common in viruses from persons receiving PIs (particularly NFV and SQV) than in PI-naive persons

(10) (TN/0) V82C is a rare mutation that occurs primarily in protease genes containing multiple other PI-resistance mutations

(11) (TN/0) V82I is a polymorphism that is common in some non-B subtypes; it has little if any effect on PI susceptibility

(12) (TN/0) V82L is a rare TPV-selected mutation. Its effect on other PIs has not been characterized

(13) (FN/7) V82S probably has a similar effect to V82T which reduces susceptibility to IDV, LPV, and TPV and with other mutations is associated with reduced susceptibility to NFV, ATV, FPV, and SQV

(14) (TN/0) I84A/C are rare mutations that like I84V appear to reduce susceptibility to each of the PIs

(15) (TN/0) I93L is a common polymorphism that becomes even more common in persons receiving PIs

(16) (TN/0) I93M is a rare PI-associated mutation; its effect on PI susceptibility is not known

(17) (TN/0) A62V is associated with multinucleoside resistance caused by Q151M; its effect in the absence of Q151M is not known

(18) (TN/0) Amino acid deletions (d) in this region occur uncommonly and are often assigned to position 67. They occur in combination with other NRTI mutations and contribute decreased susceptibility to each of the NRTIs

(19) (TN/0) T69G occurs in isolates with a deletion at position 67 but its effect on NRTI susceptibility is not known

(20) (TN/0) T69N/S/A/I are NRTI-selected mutations but their effect on NRTI susceptibility is not known

(21) (TN/0) Amino acid insertions (i) at this position occur in about 1%-2% of heavily treated persons. Together with TAMs, they confer high-level resistance to each of the NRTIs. Most susceptibility data are available for double amino acid insertions. However, insertions of 1 or >2 amino acids also occur

(22) (TN/0) K70N is a rare NRTI-selected variant. Its effect on drug susceptibility is not known

(23) (TN/0) V75I increases multinucleoside resistance caused by Q151M when present with F77L and F116Y; its effect in the absence of Q151M is not known

(24) (FN/2) V75TM/A reduce d4T and possibly ddI susceptibility

(25) (FN/1) F77L increases multinucleoside resistance caused by Q151M when present with V75I or F116Y; its effect in the absence of Q151M is not known

(26) (FN/1) A98G occurs in about 1% of NNRTI-naive persons and causes low-level NVP resistance. A98S is a common polymorphism that does not reduce NNRTI susceptibility

(27) (TN/0) K101H/N are NNRTI-associated mutations with uncertain phenotypic and clinical effects

(28) (TN/0) K101Q/R occasionally occur in untreated persons and do not decrease NNRTI susceptibility

(29) (TN/0) K103Q is a rare mutation. It has not been associated with NNRTI resistance

(30) (TN/0) V106I is a common polymorphism that does not decrease NNRTI susceptibility. However, in a multivariate analysis it was associated with decreased ETR response in the DUET study

(31) (TN/0) V106L is a rare mutation of uncertain significance

(32) (FN/1) F116Y increases multinucleoside resistance caused by Q151M when present with F77L or V75I; its effect in the absence of Q151M is not known

(33) (FN/1) E138K is selected in vitro by ETR and reduces its susceptibility by about 5-fold. E138K reduces susceptibility other NNRTIs by about 2-5 fold

(34) (TN/0) V179I is a common polymorphism that does not decrease NNRTI susceptibility

(35) (TN/0) L210W contributes resistance to each of the NRTIs except 3TC and FTC. It usually occurs with the mutations M41L and T215Y.

(36) (TN/0) L210F/S occur rarely and are of unknown significance.

(37) (TN/0) T215S/C/D/E/I/V/A/N represent transitions between wild type and the mutations Y and F. Most of these mutations do not reduce NRTI susceptibility but their presence suggests that a resistant virus may have been transmitted

(38) (TN/0) K219N/R occur commonly in heavily NRTI-treated patients. Their effect on NRTI susceptibility is uncertain

(39) (FN/1) 234I has been selected in vitro by etravirine and it acts synergistically with Y181C to reduce etravirine susceptibility. Its clinical significance and effect on other NNRTIs is not known

(40) (TN/0) K238R is a naturally occurring variant that is common in some non-B subtypes and does not reduce NNRTI susceptibility
